# Supplementary material for: Exploration of the mechanism of Qi-Xian decoction in asthmatic mice using metabolomics combined with network pharmacology
Source: Front Mol Biosci. 2023 Dec 13;10:1263962. doi: 10.3389/fmolb.2023.1263962 (PMC10753777; doi:10.3389/fmolb.2023.1263962)
Supplement: Supplementary file 1 [file DataSheet1.ZIP]

Archive with 10 entries (9 files):
- Supplementary+Table/1. Supplementary S1.jpg
- Supplementary+Table/2. Supplementary S2.xlsx
- Supplementary+Table/3. Supplementary S3.xlsx
- Supplementary+Table/4. Supplementary S4.xlsx
- Supplementary+Table/5. Supplementary S5.jpg
- Supplementary+Table/Table/
- Supplementary+Table/Table/Table 1  Composition of QXD.docx
- Supplementary+Table/Table/Table 2 Sequences of Primers.docx
- Supplementary+Table/Table/Table 3 Differential metabolic signature after QXD treatment of asthma.docx
- Supplementary+Table/Table/Table 4 Gene associated with both asthma and QXD.docx
