# Supplementary material for: Exploration of the mechanism of Qi-Xian decoction in asthmatic mice using metabolomics combined with network pharmacology
Source: Front Mol Biosci. 2023 Dec 13;10:1263962. doi: 10.3389/fmolb.2023.1263962 (PMC10753777; doi:10.3389/fmolb.2023.1263962)
Supplement: Supplementary file 1 [file DataSheet1.ZIP › Supplementary+Table/2. Supplementary S2.xlsx]

## Sheet: A_N    140 metabolites and KEGG
ID	m/z	Retention time (min)	Ion mode	Metabolites	Compound ID	Super Class	Class	Sub Class	level	kegg	Score	Fragmentation Score	Adducts	Formula	Mass Error (ppm)	VIP	P-value	adj.P-value	log2(FC)	FC	average(A)	average(N)
10.49_507.3324n	508.34	10.4917	pos	PC(17:1(9Z)/0:0)	76568	Lipids and lipid-like molecules	Glycerophospholipids	Glycerophosphocholines			53.3	69.2	M+H, M+Na	C25H50NO7P	-0.146493	5.23892	5.39524e-05	0.00787002	0.713749	1.64006	319746	194960
10.36_501.2853n	502.293	10.3609	pos	LysoPE(0:0/20:4(8Z,11Z,14Z,17Z))	HMDB0011488	Lipids and lipid-like molecules	Glycerophospholipids	Glycerophosphoethanolamines	*		52.7	66.2	M+H, M+Na, M+H-H2O	C25H44NO7P	-0.410831	7.81145	0.00332725	0.0506421	-0.379188	0.76887	1.12589e+06	1.46434e+06
4.25_178.0503m/z	178.05	4.25313	neg	Hippuric acid	HMDB0000714	Benzenoids	Benzene and substituted derivatives	Benzoic acids and derivatives	***	C01586	51.8	73.6	M-H	C9H9NO3	-3.82594	1.48557	0.00880821	0.0850675	0.639923	1.55825	38399.1	24642.5
10.34_525.2853n	526.293	10.339	pos	LysoPE(0:0/22:6(4Z,7Z,10Z,13Z,16Z,19Z))	HMDB0011496	Lipids and lipid-like molecules	Glycerophospholipids	Glycerophosphoethanolamines	*		51.5	59.5	M+H, M+K, M+Na, M+H-H2O	C27H44NO7P	-0.370707	9.6046	0.00388062	0.0550381	-0.426997	0.743808	1.50906e+06	2.02883e+06
5.05_436.1603m/z	436.16	5.05075	pos	Equol 4'-O-glucuronide	HMDB0041731	Phenylpropanoids and polyketides	Phenylpropanoic acids	Unclassified			51.3	61.7	M+NH4	C21H22O9	0.287142	0.730546	0.00567247	0.0671421	1.54787	2.92386	4268.03	1459.73
11.50_347.1865m/z	347.187	11.4954	neg	2-(3,7-Dimethyl-2,6-octadienyl)-4-hydroxy-6-methoxyacetophenone	HMDB0034028	Organic oxygen compounds	Organooxygen compounds	Carbonyl compounds	*		50.3	55.6	M+FA-H	C19H26O3	0.418237	1.88334	0.00166446	0.0360711	1.40719	2.65221	28586.7	10778.5
10.49_552.3313m/z	552.331	10.489	neg	PC(17:1(10Z)/0:0)	LMGP01050002	Lipids and lipid-like molecules	Glycerophospholipids	Glycerophosphocholines			49.4	52.4	M+FA-H	C25H50NO7P	1.18397	3.01762	3.74847e-05	0.00639291	0.651737	1.57106	115833	73729.3
7.51_254.1518n	277.141	7.51038	pos	(+)-trans-C75	96547	Unclassified	Unclassified	Unclassified			48.9	47.9	M+H, M+Na	C14H22O4	-0.0745657	0.79103	0.00133088	0.0322391	-0.660624	0.632605	5344.27	8448.04
8.40_243.1602m/z	243.16	8.39572	neg	1,11-Undecanedicarboxylic acid	6622	Lipids and lipid-like molecules	Fatty Acyls	Fatty acids and conjugates	*		48.9	47.2	M-H	C13H24O4	0.0396612	0.625094	0.010769	0.0944322	-0.340595	0.789716	9432.44	11944.1
5.05_417.1197m/z	417.12	5.04555	neg	3,4,5-trihydroxy-6-{4-hydroxy-3-[2-(3-hydroxy-5-methoxyphenyl)ethyl]phenoxy}oxane-2-carboxylic acid	HMDB0129948	Phenylpropanoids and polyketides	Stilbenes	Stilbene glycosides			48.6	49.4	M-H2O-H	C21H24O10	1.34517	1.74389	0.00809992	0.0814849	1.26182	2.39798	28027.9	11688.1
5.16_337.0393m/z	337.039	5.15623	neg	[3-(2,5-dihydroxyphenyl)-3-oxo-1-phenylpropoxy]sulfonic acid	HMDB0135370	Phenylpropanoids and polyketides	Linear 1,3-diarylpropanoids	Chalcones and dihydrochalcones			48	50.8	M-H	C15H14O7S	1.71496	0.651784	0.00733449	0.0763014	1.29311	2.45055	3903.28	1592.82
0.57_146.1652m/z	146.165	0.566383	pos	Spermidine	254	Organic nitrogen compounds	Organonitrogen compounds	Amines	**	C00315	46.3	36.3	M+H	C7H19N3	-0.0104387	0.349138	0.0454225	0.199829	-1.81784	0.283645	395.592	1394.68
4.75_183.0657m/z	183.066	4.75075	neg	4-Formyl-3-(formylmethyl)-4-hexenoic acid	LMFA01030984	Lipids and lipid-like molecules	Fatty Acyls	Fatty acids and conjugates	*		46.1	36.3	M-H	C9H12O4	-3.18489	0.992989	0.00625916	0.0708245	0.899419	1.86531	12500.2	6701.39
4.62_253.0176m/z	253.018	4.61693	neg	5-(Hydroxyphenyl)-gamma-valerolactone-O-sulphate	HMDB0059993	Organic acids and derivatives	Organic sulfuric acids and derivatives	Arylsulfates			46	36.8	M-H2O-H	C11H12O6S	0.110402	0.600232	0.0111266	0.0956445	0.619701	1.53656	6364.44	4142.02
9.53_750.5036n	773.493	9.53355	pos	1,26-Hexacosanediol diferulate	HMDB0030751	Phenylpropanoids and polyketides	Cinnamic acids and derivatives	Hydroxycinnamic acids and derivatives			46	43.7	M+NH4, M+Na, M+H	C46H70O8	-4.63757	1.48714	0.0284625	0.155019	0.774594	1.71071	38446.4	22473.9
1.03_146.0924m/z	146.092	1.02765	pos	4-Guanidinobutanoic acid	4155	Organic acids and derivatives	Carboxylic acids and derivatives	Amino acids, peptides, and analogues	**	C01035	45	28.4	M+H	C5H11N3O2	0.0209836	0.900871	0.00015958	0.0130583	1.62919	3.0934	5586.84	1806.05
1.14_304.0907n	303.084	1.1402	neg	N-Acetylaspartylglutamic acid	HMDB0001067	Organic acids and derivatives	Carboxylic acids and derivatives	Amino acids, peptides, and analogues	***	C12270	44.2	25.8	M-H2O-H, M-H	C11H16N2O8	0.201647	0.602304	0.00634857	0.071191	-1.12389	0.458855	1852.33	4036.85
7.30_229.1444m/z	229.144	7.30212	neg	(Z)-3-Methyl-3-decenoic acid	HMDB0031062	Lipids and lipid-like molecules	Fatty Acyls	Fatty acids and conjugates	*		44.1	23.4	M+FA-H	C11H20O2	-0.672187	0.516222	0.029293	0.15729	0.769241	1.70437	3752.34	2201.6
8.57_243.1602m/z	243.16	8.57492	neg	2-lauroleic acid	LMFA01030037	Lipids and lipid-like molecules	Fatty Acyls	Fatty acids and conjugates	*		44.1	23	M+FA-H	C12H22O2	0.17559	0.394739	0.0110567	0.0953602	-0.531534	0.691819	2194.48	3172.04
10.33_525.2859n	524.279	10.3341	neg	PE(22:6(4Z,7Z,10Z,13Z,16Z,19Z)/0:0)	LMGP02050013	Lipids and lipid-like molecules	Glycerophospholipids	Glycerophosphoethanolamines	*		43.8	20.5	M-H, 2M-H	C27H44NO7P	0.650062	8.49651	0.000994211	0.0288171	-0.454504	0.729761	1.05556e+06	1.44645e+06
4.75_167.0704m/z	167.07	4.75053	pos	3,4-Dimethoxy-benzaldehyde	44710	Benzenoids	Benzene and substituted derivatives	Methoxybenzenes		C02201	43.5	23.1	M+H	C9H10O3	0.714242	0.503112	0.000737296	0.0255672	0.76705	1.70179	3150.81	1851.47
4.25_105.0339m/z	105.034	4.25165	pos	Benzoic acid	HMDB0001870	Benzenoids	Benzene and substituted derivatives	Benzoic acids and derivatives	***	C00539	43.1	21.4	M+H-H2O	C7H6O2	3.14311	0.265735	0.00304242	0.0486241	0.935326	1.91232	844.062	441.38
1.20_285.0619m/z	285.062	1.20373	neg	Diphenol glucuronide	HMDB0059998	Organic oxygen compounds	Organooxygen compounds	Carbohydrates and carbohydrate conjugates			42.5	17.3	M-H	C12H14O8	0.974624	0.470919	0.000130001	0.0119532	1.00573	2.00796	2094.17	1042.93
0.75_307.0838n	330.073	0.749767	pos	Glutathione	HMDB0000125	Organic acids and derivatives	Carboxylic acids and derivatives	Amino acids, peptides, and analogues	***	C00051	42.4	22.1	M+H, M+Na	C10H17N3O6S	-0.106449	0.646536	0.0225915	0.136076	0.690804	1.61418	6405.26	3968.11
10.21_441.3363m/z	441.336	10.2101	pos	Camelledionol	90986	Lipids and lipid-like molecules	Prenol lipids	Triterpenoids	*		42.4	29.4	M+H	C29H44O3	-0.00777008	0.601629	0.00270404	0.0461095	1.13227	2.19203	3776.55	1722.86
0.79_146.0924m/z	146.092	0.793183	pos	2-amino-4-cyano-butanoic acid	LMFA01100038	Lipids and lipid-like molecules	Fatty Acyls	Fatty Acids and Conjugates		C05717	40.7	7.55	M+NH4	C5H8N2O2	0.128636	1.08343	4.56534e-06	0.00226914	1.95006	3.86391	6754.7	1748.15
7.92_408.2879n	453.286	7.91678	neg	3alpha,4beta,7alpha-Trihydroxy-5beta-cholan-24-oic Acid	LMST04010060	Lipids and lipid-like molecules	Steroids and steroid derivatives	Bile acids, alcohols and derivatives	*		40.7	8.91	M-H, M+FA-H	C24H40O5	0.725028	1.45506	0.00390434	0.0550381	1.95203	3.86918	14497.2	3746.85
10.34_385.2734m/z	385.273	10.339	pos	Persicaxanthin	HMDB0034952	Lipids and lipid-like molecules	Prenol lipids	Diterpenoids	*		39.9	9.27	M+H	C25H36O3	-0.749848	0.551167	0.0131579	0.103505	-0.358022	0.780234	6645.3	8517.07
6.91_222.1134m/z	222.113	6.91193	neg	Phenmetrazine	HMDB0014968	Organoheterocyclic compounds	Oxazinanes	Morpholines		C07432	39.7	1.32	M+FA-H	C11H15NO	-1.00398	0.450867	0.0287916	0.155863	-0.916107	0.529937	1579.8	2981.12
0.73_277.0894m/z	277.089	0.729467	pos	Galactosylglycerol	HMDB0006790	Lipids and lipid-like molecules	Glycerolipids	Glycosylglycerols	**	C05401	39.5	3.91	M+Na	C9H18O8	0.173435	0.286586	0.0183363	0.122064	0.613904	1.53039	1630.6	1065.47
1.36_152.0586n	175.048	1.36313	pos	N1-Methyl-2-pyridone-5-carboxamide	HMDB0004193	Organoheterocyclic compounds	Pyridines and derivatives	Pyridinecarboxylic acids and derivatives	**	C05842	39.5	0	M+Na, M+K	C7H8N2O2	0.167941	1.50959	0.00127649	0.0317895	-0.738892	0.599199	16796.7	28032
2.35_198.1005n	199.108	2.35405	pos	Metharbital	85385	Organoheterocyclic compounds	Diazines	Pyrimidines and pyrimidine derivatives			39.5	4.78	M+H, M+Na	C9H14N2O3	0.136422	0.419798	0.00166409	0.0360711	-0.798399	0.574987	1219.73	2121.32
9.83_249.1498m/z	249.15	9.8276	neg	2,4-Di-tert-butylphenol	HMDB0013816	Benzenoids	Benzene and substituted derivatives	Phenylpropanes			39.5	0	M+FA-H	C14H20O	0.961557	0.193043	0.0105383	0.0931247	0.711404	1.6374	539.443	329.452
1.16_231.0839m/z	231.084	1.15607	pos	Ethyl beta-D-glucopyranoside	HMDB0029968	Organic oxygen compounds	Organooxygen compounds	Carbohydrates and carbohydrate conjugates			39.3	0.826	M+Na	C8H16O6	0.169078	0.538924	0.000983919	0.0287673	0.654651	1.57423	3924.14	2492.73
3.24_188.9858m/z	188.986	3.2383	neg	Pyrocatechol sulfate	HMDB0059724	Organic acids and derivatives	Organic sulfuric acids and derivatives	Arylsulfates			39.3	6.14	M-H	C6H6O5S	-2.91849	2.53283	1.13938e-05	0.00325331	1.09921	2.14237	51446	24013.6
4.53_277.0442m/z	277.044	4.5254	neg	Trifluridine	HMDB0014576	Nucleosides, nucleotides, and analogues	Pyrimidine nucleosides	Pyrimidine 2'-deoxyribonucleosides			39.2	0.121	M-H2O-H	C10H11F3N2O5	0.236932	0.47566	0.0248411	0.144128	-1.24728	0.421243	1058.77	2513.44
11.45_471.3486m/z	471.349	11.446	neg	(2E,6E)-1-Hydroxy-2,6,10-farnesatrien-9-one	HMDB0030891	Lipids and lipid-like molecules	Prenol lipids	Sesquiterpenoids	*		39.1	0	2M-H	C15H24O2	1.20378	0.64965	0.000952347	0.0283381	2.28933	4.88829	2862.93	585.671
5.33_268.1557m/z	268.156	5.3267	neg	a-[1-(diethylamino)ethyl]-p-hydroxy-Benzyl alcohol	2015	Unclassified	Unclassified	Unclassified			39.1	0	M+FA-H	C13H21NO2	1.33743	0.324298	0.0139972	0.106547	0.796161	1.73647	1560.39	898.596
8.72_265.1448m/z	265.145	8.71998	neg	3-Phenylpropyl isovalerate	HMDB0036389	Lipids and lipid-like molecules	Fatty Acyls	Fatty acid esters	*		39.1	0	M+FA-H	C14H20O2	1.00341	0.632849	0.000796405	0.0265205	1.15674	2.22954	3480.35	1561.02
0.75_259.0925m/z	259.093	0.749767	pos	N-(2,3-Dihydroxybenzoyl)-L-serine	66135	Unclassified	Unclassified	Unclassified			39	0	M+NH4	C10H11NO6	0.180022	0.594547	7.58524e-05	0.00951345	1.14513	2.21166	3046.69	1377.56
6.24_475.1964m/z	475.196	6.23887	pos	HC Toxin	64768	Unclassified	Unclassified	Unclassified			39	0	M+K	C21H32N4O6	2.34247	0.747203	3.455e-06	0.00210755	1.83022	3.55591	3291.29	925.582
7.65_221.0818m/z	221.082	7.65397	neg	5,6,7,8-tetrahydro-2-Naphthoic Acid	45039	Unclassified	Unclassified	Unclassified			39	0	M+FA-H	C11H12O2	-0.857341	0.188335	0.0186457	0.123035	-0.364211	0.776894	804.946	1036.11
10.33_527.2874m/z	527.287	10.3341	neg	(2E)-N-(4-aminobutyl)-3-(4-hydroxy-3-methoxyphenyl)prop-2-enimidic acid	HMDB0139553	Phenylpropanoids and polyketides	Cinnamic acids and derivatives	Hydroxycinnamic acids and derivatives	**	C10497	38.9	0	2M-H	C14H20N2O3	-0.290927	0.510307	0.0101172	0.0911842	-0.422689	0.746033	5215.22	6990.61
6.22_473.1823m/z	473.182	6.22327	neg	RHODOMYRTOXIN	44391	Unclassified	Unclassified	Unclassified			38.9	0	M+FA-H	C24H28O7	1.36322	1.10718	2.21367e-06	0.00182774	1.6336	3.10286	7579.54	2442.76
3.64_245.1142m/z	245.114	3.63577	neg	Aspartyl-Leucine	HMDB0028757	Organic acids and derivatives	Carboxylic acids and derivatives	Amino acids, peptides, and analogues			38.8	0	M-H	C10H18N2O5	-0.220829	0.137554	0.0197571	0.126559	0.692934	1.61657	328.201	203.024
4.84_233.0430m/z	233.043	4.84398	neg	Homocysteine thiolactone	HMDB0002287	Organic acids and derivatives	Carboxylic acids and derivatives	Amino acids, peptides, and analogues			38.8	0	2M-H	C4H7NOS	2.57334	0.384473	0.00153605	0.0348475	0.816044	1.76057	1692.04	961.073
7.30_243.1027m/z	243.103	7.29563	neg	o-Methylbenzhydrol	1669	Unclassified	Unclassified	Unclassified			38.8	0	M+FA-H	C14H14O	0.0823538	0.260567	0.000129707	0.0119532	1.8504	3.606	425.413	117.974
7.80_253.1446m/z	253.145	7.80212	neg	(5R,6S)-5,6-Epoxy-7-megastigmen-9-one	90350	Organoheterocyclic compounds	Oxepanes	Unclassified			38.8	0	M+FA-H	C13H20O2	0.436362	0.133156	0.046203	0.202298	-0.429151	0.742699	388.433	523.002
9.63_267.1605m/z	267.16	9.62635	neg	3,5-Dimethyl-2-vinylpyrazine	HMDB0034891	Organoheterocyclic compounds	Diazines	Pyrazines			38.8	0	2M-H	C8H10N2	-3.82027	0.201818	0.033959	0.169479	-0.625922	0.648005	543.47	838.681
0.61_307.1513m/z	307.151	0.611783	neg	Fructoselysine	71227	Unclassified	Unclassified	Unclassified			38.7	0	M-H	C12H24N2O7	0.883801	0.412844	0.00310475	0.0491178	0.677278	1.59912	2516.61	1573.75
1.49_188.0018m/z	188.002	1.48555	neg	2-aminophenol sulphate	HMDB0061116	Organic acids and derivatives	Organic sulfuric acids and derivatives	Arylsulfates			38.7	2.41	M-H	C6H7NO4S	-2.76308	0.545438	1.73866e-06	0.00182774	1.12511	2.18118	2355.11	1079.74
3.88_285.0619m/z	285.062	3.87618	neg	(1R,6R)-6-Hydroxy-2-succinylcyclohexa-2,4-diene-1-carboxylate	63986	Unclassified	Unclassified	Unclassified			38.7	0	M+FA-H	C11H12O6	1.32907	0.351326	1.02495e-07	0.000343872	1.82605	3.54565	694.702	195.931
7.25_381.1842m/z	381.184	7.25173	neg	4-Chloro-17alpha-methyl-17beta-hydroxy-4-androsten-3-one	70830	Unclassified	Unclassified	Unclassified			38.7	0	M+FA-H	C20H29ClO2	1.276	0.712163	0.0306289	0.160814	-1.34442	0.393812	2483.96	6307.49
7.27_408.2033m/z	408.203	7.2661	neg	Meptazinol glucuronide	1141	Unclassified	Unclassified	Unclassified			38.7	0	M-H	C21H31NO7	1.18087	1.10424	0.0118827	0.0982541	-1.38804	0.382082	4989.05	13057.5
7.64_670.3795m/z	670.379	7.64152	pos	Uzarigenin 3-[xylosyl-(1->2)-rhamnoside]	HMDB0036296	Lipids and lipid-like molecules	Steroids and steroid derivatives	Steroid lactones	*		38.7	0	M+NH4	C34H52O12	-0.373406	0.719626	6.10141e-05	0.00852926	2.89629	7.44511	2801.78	376.325
8.91_297.1711m/z	297.171	8.90863	neg	(4R,5S,7R,11R)-11,12-Dihydroxy-1(10)-spirovetiven-2-one	89028	Lipids and lipid-like molecules	Prenol lipids	Sesquiterpenoids	*		38.7	0	M+FA-H	C15H24O3	1.45098	0.166247	0.0370509	0.177137	-0.585348	0.666489	382.956	574.588
10.25_472.3428m/z	472.343	10.2544	pos	DEQUALINIUM	43982	Unclassified	Unclassified	Unclassified			38.6	0	M+NH4	C30H38N4	-1.49356	0.577669	0.00145733	0.0341315	-1.09031	0.469659	1520.94	3238.39
2.78_401.1093m/z	401.109	2.7836	neg	Veranisatin B	HMDB0040664	Lipids and lipid-like molecules	Prenol lipids	Terpene lactones	*		38.6	0	M+FA-H	C16H20O9	1.06539	0.407593	0.0190741	0.124469	1.0013	2.00181	1925.46	961.858
4.49_216.0487m/z	216.049	4.49027	neg	Thiolanilide	96349	Unclassified	Unclassified	Unclassified			38.6	0	M-H	C12H11NOS	-0.833722	0.379497	0.000772952	0.0259901	0.855972	1.80998	1540.42	851.07
4.75_251.0539m/z	251.054	4.75075	neg	D-Lombricine	63423	Unclassified	Unclassified	Unclassified			38.6	0	M-H2O-H	C6H15N4O6P	-4.48125	0.385234	0.00282794	0.047144	0.939893	1.91839	1731.8	902.741
5.33_383.1717m/z	383.172	5.3267	neg	5'-Hydroxycotinine	HMDB0001427	Organoheterocyclic compounds	Pyridines and derivatives	Pyrrolidinylpyridines	*		38.6	0	2M-H	C10H12N2O2	-2.13332	0.368621	0.000135059	0.0120833	1.52297	2.87382	963.484	335.262
6.06_303.1453m/z	303.145	6.05518	neg	Butyl (S)-3-hydroxybutyrate glucoside	87870	Lipids and lipid-like molecules	Fatty Acyls	Fatty acyl glycosides	*		38.6	0	M-H2O-H	C14H26O8	1.19166	0.582824	0.00074535	0.0257136	1.74275	3.34671	2466.11	736.875
6.82_345.2287m/z	345.229	6.81827	neg	MG(0:0/14:1(9Z)/0:0)	HMDB0011531	Lipids and lipid-like molecules	Glycerolipids	Monoradylglycerols	*		38.6	0	M+FA-H	C17H32O4	1.37072	0.454141	2.99742e-05	0.00550278	2.20124	4.59874	1171.79	254.808
9.78_424.2477m/z	424.248	9.77942	neg	LysoPE(0:0/14:0)	62258	Lipids and lipid-like molecules	Glycerophospholipids	Glycerophosphoethanolamines	*		38.6	0	M-H	C19H40NO7P	1.67485	0.225206	0.0227515	0.136751	0.721012	1.64834	811.996	492.615
0.61_365.1098m/z	365.11	0.611783	neg	Acetyl-maltose	65717	Unclassified	Unclassified	Unclassified			38.5	0	M-H2O-H	C14H24O12	2.14765	0.131888	0.00158931	0.0353706	1.06616	2.09385	172.235	82.2573
4.95_387.2029m/z	387.203	4.94612	neg	2,3-Dinor-6-keto-prostaglandin F1 a	HMDB0002277	Lipids and lipid-like molecules	Fatty Acyls	Eicosanoids	*		38.5	0	M+FA-H	C18H30O6	1.47233	0.333572	0.0176817	0.120004	1.21917	2.32813	1174.09	504.308
5.01_289.1660m/z	289.166	5.01302	neg	(±)-1,4-Nonanediol diacetate	92152	Lipids and lipid-like molecules	Fatty Acyls	Fatty alcohol esters	*		38.5	0	M+FA-H	C13H24O4	1.49042	0.353913	0.000150226	0.0129823	2.16015	4.46961	760.69	170.192
4.57_279.1377m/z	279.138	4.5677	pos	Pantetheine	63890	Organic acids and derivatives	Carboxylic acids and derivatives	Amino acids, peptides, and analogues	**	C00831	38.4	0	M+H	C11H22N2O4S	1.29141	0.190752	0.0314816	0.162638	-4.49378	0.0443851	11.69	263.377
5.24_337.0393m/z	337.039	5.24483	neg	(2-oxo-1,2-diphenylethoxy)sulfonic acid	HMDB0135190	Phenylpropanoids and polyketides	Stilbenes	Benzoins			38.4	0	M+FA-H	C14H12O5S	2.05563	0.344589	0.00832146	0.0829057	0.733217	1.66234	1619.62	974.3
6.46_281.1762m/z	281.176	6.45695	neg	10alpha-4,5-Seco-11-eudesmene-4,5-dione	88620	Lipids and lipid-like molecules	Prenol lipids	Monoterpenoids	*		38.4	0	M+FA-H	C15H24O2	1.46758	0.159143	0.00606175	0.0698869	0.588015	1.50318	399.19	265.564
7.58_393.1925m/z	393.192	7.58003	neg	Gibberellin A110	88115	Lipids and lipid-like molecules	Prenol lipids	Diterpenoids	*		38.4	0	M+FA-H	C20H28O5	1.72781	0.402129	0.0171871	0.118101	0.677124	1.59895	2521.54	1577
9.04_501.3230m/z	501.323	9.04485	neg	Callystatin A	71412	Unclassified	Unclassified	Unclassified			38.4	0	M+FA-H	C29H44O4	1.75006	0.930246	0.0031099	0.0491178	3.26809	9.63373	5766.72	598.597
9.21_307.2031m/z	307.203	9.20672	neg	QX-314	64712	Unclassified	Unclassified	Unclassified			38.4	0	M+FA-H	C16H26N2O	1.59572	0.468373	0.000638454	0.0236903	1.97129	3.92118	1472.9	375.628
0.61_138.1025m/z	138.103	0.610517	pos	(1-Methylethenyl)pyrazine	92103	Organoheterocyclic compounds	Diazines	Pyrazines			38.3	0	M+NH4	C7H8N2	-0.242452	0.268744	0.000418487	0.0199152	1.28391	2.43498	589.219	241.981
12.18_393.3016m/z	393.302	12.1813	neg	(E,E)-3,7,11-Trimethyl-2,6,10-dodecatrienyl octanoate	LMFA07010547	Lipids and lipid-like molecules	Fatty Acyls	Fatty esters			38.3	0	M+FA-H	C23H40O2	1.72971	0.16863	0.0305121	0.160534	-0.532647	0.691285	426.598	617.108
4.75_290.0261m/z	290.026	4.75075	neg	Parathion	HMDB0001355	Organic acids and derivatives	Organic thiophosphoric acids and derivatives	Thiophosphoric acid esters		C06604	38.3	0	M-H	C10H14NO5PS	1.27948	0.179062	0.00434528	0.0588432	1.07498	2.10669	349.276	165.794
0.77_174.0875m/z	174.087	0.771583	pos	4-Imidazolone-5-propionic acid	HMDB0001014	Organoheterocyclic compounds	Azoles	Imidazoles	**	C03680	38.2	0	M+NH4	C6H8N2O3	1.00717	0.267526	0.000274574	0.0168466	0.8698	1.82741	764.145	418.157
1.05_190.1187m/z	190.119	1.04958	pos	Glycylproline	4185	Organic acids and derivatives	Carboxylic acids and derivatives	Amino acids, peptides, and analogues			38.2	0	M+NH4	C7H12N2O3	0.207727	0.350776	0.00324229	0.0501095	0.791302	1.73064	1617.25	934.483
10.21_438.2631m/z	438.263	10.2083	neg	C19 Sphingosine-1-phosphate	83701	Lipids and lipid-like molecules	Sphingolipids	Sphingoid bases			38.2	0	M+FA-H	C19H40NO5P	1.26661	0.266847	0.0069916	0.0746749	0.738066	1.66794	1029.11	616.994
10.25_466.2941m/z	466.294	10.2506	neg	PC(O-12:0/2:0)[U]	40039	Unclassified	Unclassified	Unclassified			38.2	0	M-H	C22H46NO7P	0.390947	0.528361	0.0165224	0.115556	0.597371	1.51296	5268.04	3481.95
7.64_425.1824m/z	425.182	7.63803	neg	Cinncassiol C	90494	Organic oxygen compounds	Organooxygen compounds	Carbohydrates and carbohydrate conjugates	*		38.2	0	M+FA-H	C20H28O7	1.73946	0.510348	5.81383e-06	0.0026904	2.48727	5.60717	1319.22	235.274
9.94_299.1867m/z	299.187	9.93502	neg	Lubiminol	86370	Lipids and lipid-like molecules	Prenol lipids	Sesquiterpenoids	*		38.2	0	M+FA-H	C15H26O3	1.31928	0.164547	0.0419635	0.190189	-3.58463	0.0833527	17.1232	205.431
3.91_326.0885m/z	326.089	3.9118	neg	4-Hydroxyphenylacetylglutamic acid	HMDB0006061	Organic acids and derivatives	Carboxylic acids and derivatives	Amino acids, peptides, and analogues	**	C05595	38.1	0	M+FA-H	C13H15NO6	1.38145	0.278579	0.000177355	0.0133192	1.4356	2.70495	575.511	212.762
4.57_232.9855m/z	232.985	4.5677	pos	2-(2H-1,3-benzodioxol-5-yl)-2-oxoacetic acid	HMDB0129377	Organoheterocyclic compounds	Benzodioxoles	Unclassified			38.1	0	M+K	C9H6O5	4.15482	0.611247	0.0173752	0.11915	-1.37977	0.38428	1496.28	3893.71
4.77_403.1977m/z	403.198	4.76517	neg	Pisumionoside	HMDB0039947	Lipids and lipid-like molecules	Prenol lipids	Terpene glycosides	*		38.1	0	M-H	C19H32O9	0.89385	0.306982	0.00506222	0.0634314	2.59294	6.03326	628.785	104.22
10.73_534.3548m/z	534.355	10.7306	pos	LysoPE(0:0/22:2(13Z,16Z))	HMDB0011492	Lipids and lipid-like molecules	Glycerophospholipids	Glycerophosphoethanolamines	*		38	0	M+H	C27H52NO7P	-1.19295	1.40333	9.23045e-05	0.0103227	0.633978	1.55184	25181	16226.6
5.43_649.2146m/z	649.215	5.42618	neg	Citalopram (propionic acid derivative)	1785	Unclassified	Unclassified	Unclassified			38	0	2M-H	C19H16FNO3	-1.43906	0.53131	8.26897e-05	0.00999726	3.10601	8.60998	1527.19	177.374
6.94_473.1822m/z	473.182	6.93813	neg	RHODOMYRTOXIN B	44410	Unclassified	Unclassified	Unclassified			38	0	M+FA-H	C24H28O7	1.19048	0.547608	3.85468e-08	0.000172433	2.41649	5.3387	1462.33	273.911
10.33_677.2439m/z	677.244	10.3279	neg	N-[[(hexahydrocyclopenta[c]pyrrol-2(1H)-yl)amino]carbonyl]-4-(hydroxymethyl)-Benzenesulfonamide	3115	Unclassified	Unclassified	Unclassified			37.9	0	2M-H	C15H21N3O4S	0.960316	0.65429	0.000345775	0.0185612	-0.777024	0.583569	3100.25	5312.57
12.73_503.4097m/z	503.41	12.73	pos	1α,25-Dihydroxy-21-(3-hydroxy-3-methylbutyl)vitamin D(3)	42539	Unclassified	Unclassified	Unclassified			37.9	0	M+H	C32H54O4	0.49868	0.470118	0.0264493	0.149201	-0.84719	0.555867	1725.95	3104.98
3.93_247.0283m/z	247.028	3.93178	neg	4-methoxyphenylethanol sulfate	86107	Unclassified	Unclassified	Unclassified			37.9	0	M-H	C9H12O6S-2	0.359345	0.292457	2.30465e-05	0.004733	1.24076	2.36322	648.751	274.52
4.53_322.0247m/z	322.025	4.5254	neg	DOPA sulfate	HMDB0002028	Organic acids and derivatives	Carboxylic acids and derivatives	Amino acids, peptides, and analogues			37.9	0	M+FA-H	C9H11NO7S	3.19731	0.24682	0.00894748	0.085768	-1.61679	0.326059	166.584	510.9
7.25_459.2007m/z	459.201	7.25173	neg	N- (3-TRIFLUOROMETHYLPHENYL)PIPERAZINE (TFMPP)	44359	Unclassified	Unclassified	Unclassified			37.9	0	2M-H	C11H13F3N2	3.83108	0.400925	0.0194386	0.125477	-1.43908	0.368803	679.77	1843.18
5.05_485.1073m/z	485.107	5.04555	neg	Pongamoside A	48446	Lipids and lipid-like molecules	Polyketides	Flavonoids			37.8	0	M+FA-H	C23H20O9	-3.78143	0.699107	0.00680444	0.0736577	1.38651	2.61445	4210.33	1610.41
10.33_654.2373m/z	654.237	10.3279	neg	QYNAD	HMDB0006730	Lipids and lipid-like molecules	Steroids and steroid derivatives	Steroid esters			37.7	0	M+FA-H	C25H35N7O11	-0.645325	0.390298	0.012454	0.100685	-0.578451	0.669682	2082.94	3110.33
11.63_469.3330m/z	469.333	11.6326	neg	alpha-tocotrienol	LMPR02020054	Lipids and lipid-like molecules	Prenol lipids	Quinone and hydroquinone lipids	**	C14153	37.7	0	M+FA-H	C29H44O2	1.46036	0.763222	0.0111783	0.0956445	1.59168	3.01401	5678.7	1884.1
4.82_477.1772m/z	477.177	4.81618	neg	Melledonal A	91076	Lipids and lipid-like molecules	Prenol lipids	Sesquiterpenoids	*		37.7	0	M+FA-H	C23H28O8	1.28521	0.243687	0.0170324	0.117605	0.844779	1.79599	819.316	456.192
4.91_413.1458m/z	413.146	4.9061	neg	Methyl (R)-9-hydroxy-10-undecene-5,7-diynoate glucoside	HMDB0040895	Lipids and lipid-like molecules	Fatty Acyls	Fatty acyl glycosides	*		37.7	0	M+FA-H	C18H24O8	1.42781	0.376771	0.000167231	0.0132795	2.8935	7.43069	785.155	105.664
5.30_417.1196m/z	417.12	5.29717	neg	HAEMATOXYLONE, TETRAMETHYL-	43620	Unclassified	Unclassified	Unclassified			37.7	0	M+FA-H	C20H20O7	1.32887	0.284011	0.022249	0.13498	1.71027	3.27221	704.889	215.416
5.69_317.1973m/z	317.197	5.69157	neg	7(14)-Bisabolene-2,3,10,11-tetrol	HMDB0035918	Lipids and lipid-like molecules	Prenol lipids	Sesquiterpenoids	*		37.7	0	M+FA-H	C15H28O4	1.38996	0.301605	2.36297e-05	0.004733	3.54391	11.6633	455.527	39.0563
10.34_283.1251m/z	283.125	10.339	pos	Streptozocin	HMDB0014572	Organic oxygen compounds	Organooxygen compounds	Carbohydrates and carbohydrate conjugates		C07313	37.6	0	M+NH4	C8H15N3O7	0.874049	0.355909	0.0195751	0.125934	-0.383141	0.766766	2752.02	3589.13
3.94_275.0235m/z	275.024	3.94142	neg	[2-hydroxy-5-(prop-2-en-1-yl)phenyl]oxidanesulfonic acid	HMDB0135258	Organic acids and derivatives	Organic sulfuric acids and derivatives	Arylsulfates			37.6	0	M+FA-H	C9H10O5S	1.95791	0.173583	0.0323233	0.16506	0.604513	1.52047	663.337	436.272
6.61_267.2068m/z	267.207	6.61252	pos	N,O-Didesmethylvenlafaxine	HMDB0060852	Organic oxygen compounds	Organooxygen compounds	Alcohols and polyols			37.6	4.52	M+NH4	C15H23NO2	0.205453	0.523369	6.28628e-05	0.0086971	0.881678	1.84252	2702.37	1466.67
8.90_358.1700m/z	358.17	8.89617	neg	N-(3-oxo-dodecanoyl)-homoserine thiolactone	LMFA08020241	Lipids and lipid-like molecules	Fatty Acyls	Fatty amides			37.6	0	M+FA-H	C16H27NO3S	1.87044	0.512083	0.0058688	0.0683082	-1.86887	0.273788	553.125	2020.27
10.03_502.2944m/z	502.294	10.0254	neg	LysoPE(0:0/20:3(5Z,8Z,11Z))	62273	Lipids and lipid-like molecules	Glycerophospholipids	Glycerophosphoethanolamines	*		37.5	0	M-H	C25H46NO7P	0.946535	0.462167	0.0413234	0.188793	0.631456	1.54913	4354.13	2810.7
4.19_317.0339m/z	317.034	4.18803	neg	[(5-hydroxy-2-methyl-2H-chromen-2-yl)methoxy]sulfonic acid	HMDB0126424	Organoheterocyclic compounds	Benzopyrans	1-benzopyrans			37.5	0	M+FA-H	C11H12O6S	0.96818	0.248365	0.000372466	0.0190399	1.28235	2.43235	478.327	196.652
4.25_379.0917m/z	379.092	4.25313	neg	4-Dedimethyl-6-dehydro-anhydrotetracycline	41029	Lipids and lipid-like molecules	Polyketides	Linear tetracyclines	**	C06654	37.5	0	M-H2O-H	C20H18N2O7	-4.78405	0.126219	0.0419172	0.190078	1.25411	2.38521	221.803	92.9909
10.25_608.3572m/z	608.357	10.2506	neg	PC(18:1(9Z)/2:0)[U]	39642	Unclassified	Unclassified	Unclassified			37.4	0	M+FA-H	C28H54NO8P	0.553472	0.614359	0.00962244	0.0888734	0.812407	1.75614	5083.44	2894.67
7.92_475.2683m/z	475.268	7.91678	neg	17-phenyl trinor PGF2α isopropyl ester	36179	Unclassified	Unclassified	Unclassified			37.4	0	M+FA-H	C26H38O5	-4.13656	0.527685	0.00846462	0.0832353	2.1818	4.5372	1906.55	420.204
7.32_303.1275m/z	303.128	7.31773	neg	Ribitol	HMDB0000508	Organic oxygen compounds	Organooxygen compounds	Carbohydrates and carbohydrate conjugates	***	C00474	37.3	0	2M-H	C5H12O5	-6.97955	0.465526	9.08626e-05	0.0103227	-0.709775	0.611415	1586.66	2595.06
1.05_166.0502m/z	166.05	1.04858	neg	Pyridoxal	HMDB0001545	Organoheterocyclic compounds	Pyridines and derivatives	Pyridine carboxaldehydes	**	C00250	37.2	0	M-H	C8H9NO3	-4.78218	0.233941	0.0153538	0.111017	0.984776	1.97901	698.633	353.022
12.14_517.3903m/z	517.39	12.1385	neg	Theonellasterol D	84118	Lipids and lipid-like molecules	Sterol Lipids	Sterols			37.2	0	M+FA-H	C31H52O3	0.924239	0.309351	0.0151136	0.110024	-0.691646	0.619147	890.638	1438.49
5.00_365.0343m/z	365.034	5.00477	neg	{2-hydroxy-5-[(2E)-3-phenylprop-2-enoyl]phenyl}oxidanesulfonic acid	HMDB0135412	Phenylpropanoids and polyketides	Linear 1,3-diarylpropanoids	Chalcones and dihydrochalcones			37.2	0	M+FA-H	C15H12O6S	1.87653	0.30148	0.0438469	0.195881	1.09354	2.13397	1185.77	555.663
11.43_645.3055m/z	645.306	11.4269	neg	OKHdiA-PG	LMGP20060026	Lipids and lipid-like molecules	Glycerophospholipids	Oxidized glycerophospholipids			37.1	0	M-H2O-H	C31H53O13P	1.48367	1.01217	0.0465615	0.203253	0.832988	1.78137	15383	8635.48
12.58_493.3904m/z	493.39	12.5845	neg	(3beta,5alpha,6beta,24R)-Stigmastane-3,5,6-triol	LMST01040240	Lipids and lipid-like molecules	Steroids and steroid derivatives	Stigmastanes and derivatives	*		37.1	0	M+FA-H	C29H52O3	1.26187	0.328566	0.0118528	0.0982037	-1.07135	0.475873	559.218	1175.14
13.43_426.1720m/z	426.172	13.4285	neg	5-Hydroxyfluvastatin	HMDB0014039	Organoheterocyclic compounds	Pyrroles	Substituted pyrroles			37.1	0	M-H	C24H26FNO5	-0.464151	0.425103	0.00568631	0.0671746	0.594401	1.50985	3077.76	2038.46
5.44_351.0549m/z	351.055	5.43578	neg	(3-oxo-1,3-diphenylpropoxy)sulfonic acid	HMDB0135218	Phenylpropanoids and polyketides	Linear 1,3-diarylpropanoids	Chalcones and dihydrochalcones			37.1	0	M+FA-H	C15H14O5S	1.70375	0.293899	0.00668376	0.0731615	1.11775	2.17008	862.233	397.329
4.25_331.0158m/z	331.016	4.25313	neg	CI Acid Orange 20	73074	Unclassified	Unclassified	Unclassified			37	0	M-H2O-H	C16H11N2NaO4S	-0.208717	0.252049	0.0068921	0.0741342	0.726899	1.65508	974.197	588.611
6.08_333.1713m/z	333.171	6.07987	neg	Estriol	41814	Lipids and lipid-like molecules	Steroids and steroid derivatives	Estrane steroids	**	C05141	37	0	M+FA-H	C18H24O3	1.95717	0.310615	0.00508775	0.0636479	1.63555	3.10706	768.544	247.354
9.95_249.1497m/z	249.15	9.94558	neg	2-Benzylidene-1-heptanol	91319	Phenylpropanoids and polyketides	Cinnamyl alcohols	Unclassified			37	0	M+FA-H	C14H20O	0.628598	0.187068	0.000917004	0.0281606	1.10272	2.14759	328.185	152.815
9.95_601.2796m/z	601.28	9.94862	pos	Carpipramine maleate	69506	Unclassified	Unclassified	Unclassified			36.9	0	M+K	C32H42N4O5	1.59199	0.36888	0.013559	0.105093	0.795774	1.73601	2016.7	1161.69
1.07_189.0553m/z	189.055	1.0686	pos	Lathodoratin	67350	Unclassified	Unclassified	Unclassified			36.8	0	M+H-H2O	C11H10O4	3.08672	0.0957271	0.0161979	0.114459	0.743339	1.67405	144.61	86.3833
2.57_370.1594m/z	370.159	2.57402	pos	Cotinine glucuronide	HMDB0001013	Nucleosides, nucleotides, and analogues	Pyrimidine nucleotides	Pyrimidine ribonucleotides	**	C00190	36.8	0	M+NH4	C16H20N2O7	-4.13468	0.263237	0.0018119	0.0371801	-0.887228	0.540652	433.555	801.91
9.62_301.2389m/z	301.239	9.61905	neg	Palmitic acid	HMDB0000220	Lipids and lipid-like molecules	Fatty Acyls	Fatty acids and conjugates	***	C00249	36.8	0	M+FA-H	C16H32O2	1.74369	0.314618	0.0146212	0.108269	3.08438	8.48186	741.503	87.4221
11.25_648.3505m/z	648.35	11.2486	neg	OHODiA-PE	LMGP20020047	Lipids and lipid-like molecules	Glycerophospholipids	Oxidized glycerophospholipids			36.7	0	M-H	C31H56NO11P	-2.0429	0.850746	9.32608e-05	0.0103435	0.846692	1.79837	7667.77	4263.73
3.49_216.9802m/z	216.98	3.48863	neg	3-hydroxybenzoic acid-3-O-sulphate	HMDB0059968	Organic acids and derivatives	Organic sulfuric acids and derivatives	Arylsulfates			36.7	0	M-H	C7H6O6S	-4.54847	0.259959	0.00015795	0.0130042	0.642098	1.5606	841.246	539.054
4.62_321.0058m/z	321.006	4.61693	neg	Menadione sodium bisulfite	72190	Benzenoids	Naphthalenes	Naphthoquinones	**	C05377	36.7	0	M+FA-H	C11H9NaO5S	2.78736	0.168375	0.0308225	0.161081	0.791962	1.73143	457.957	264.497
7.25_452.2102m/z	452.21	7.25173	neg	20-Oxo-leukotriene E4	HMDB0012642	Lipids and lipid-like molecules	Fatty Acyls	Fatty acyl thioesters	*		36.6	0	M-H	C23H35NO6S	-2.33958	0.427905	0.00213366	0.0407344	-2.12294	0.229578	306.999	1337.23
10.10_282.2065m/z	282.206	10.1012	pos	N-(3-hydroxy-dodecanoyl)-homoserine lactone	LMFA08030013	Lipids and lipid-like molecules	Fatty Acyls	Fatty amides			36.5	0	M+H-H2O	C16H29NO4	0.416364	0.353093	0.00239882	0.0432657	1.19639	2.29165	1148.94	501.357
10.88_1104.6839m/z	1104.68	10.8822	neg	MIPC(t18:0/22:0(2OH))	LMSP03030075	Lipids and lipid-like molecules	Sphingolipids	Phosphosphingolipids			36.5	0	M+FA-H	C52H102NO18P	2.1453	1.55519	0.000234838	0.0155814	0.763724	1.69787	26918.2	15854.1
6.90_290.1014m/z	290.101	6.90395	neg	Ketotifen	909	Organoheterocyclic compounds	Cycloheptathiophenes	Unclassified			36.5	0	M-H2O-H	C19H19NOS	1.67384	0.166579	0.0382263	0.180315	-1.01837	0.493673	200.127	405.383
12.33_517.3905m/z	517.39	12.3313	neg	7beta-acetoxy-gorgostan-3beta,5alpha,6beta-triol	LMST01060011	Unclassified	Unclassified	Unclassified			36.4	0	M-H	C32H54O5	1.22203	0.31208	0.0425847	0.191903	-0.639001	0.642158	1124.3	1750.82
3.99_433.1145m/z	433.115	3.98882	neg	5-Hydroxy-7,2',3',4',5'-pentamethoxyflavone	49373	Unclassified	Unclassified	Unclassified			36.4	0	M+FA-H	C20H20O8	1.34166	0.44803	6.79074e-05	0.00920522	1.12472	2.18059	1685.92	773.148
0.61_375.1386m/z	375.139	0.611783	neg	Desmethyl methotrimeprazine 5-sulfoxide	1194	Unclassified	Unclassified	Unclassified			36.3	0	M+FA-H	C18H22N2O2S	0.701963	0.282441	0.00127709	0.0317895	0.781875	1.71936	986.588	573.81
4.57_189.0021m/z	189.002	4.57498	neg	2-Naphthalenesulfonic acid	71144	Unclassified	Unclassified	Unclassified			36.3	0	M-H2O-H	C10H8O3S	2.73641	0.843665	0.0107291	0.0942925	-2.08184	0.236213	1347.89	5706.25
3.49_206.9514m/z	206.951	3.48863	neg	Oltipraz	HMDB0041967	Organoheterocyclic compounds	Diazines	Pyrazines			36.2	0	M-H2O-H	C8H6N2S3	-0.399958	0.151012	0.000404727	0.0196081	0.644557	1.56326	297.145	190.081
8.88_401.1650m/z	401.165	8.8837	neg	Murrastifoline F	95252	Organoheterocyclic compounds	Indoles and derivatives	Carbazoles			36.2	0	M-H2O-H	C28H24N2O2	-2.31468	0.329958	0.03661	0.176013	0.656105	1.57582	1967.96	1248.85
3.61_387.1890m/z	387.189	3.60778	neg	17-dimethylarsinoyl-9Z-heptadecenoic acid	LMFA00000031	Lipids and lipid-like molecules	Fatty Acyls	Other Fatty Acyls			36.1	0	M-H	C19H37AsO3	1.03822	0.14651	0.00114384	0.0310735	-1.5725	0.336225	56.4668	167.944
0.75_408.0155m/z	408.016	0.75295	neg	ADP	HMDB0001341	Nucleosides, nucleotides, and analogues	Purine nucleotides	Purine ribonucleotides	***	C00008	36	0	M-H2O-H	C10H15N5O10P2	9.21473	0.511927	0.00952945	0.0886343	0.759054	1.69238	3432.92	2028.46
0.75_432.0120m/z	432.012	0.749767	pos	Desmethylpantoprazole sulfate	1699	Unclassified	Unclassified	Unclassified			36	0	M+H-H2O	C15H13F2N3O7S2	-2.32375	0.460347	0.00849453	0.0833309	0.798998	1.73989	2647.25	1521.5

## Sheet: AQ-H_A  140 metabolites and KEG
ID	m/z	Retention time (min)	Ion mode	Metabolites	Compound ID	Super Class	Class	Sub Class	level	kegg	Score	Fragmentation Score	Adducts	Formula	Mass Error (ppm)	VIP	P-value	adj.P-value	log2(FC)	FC	average(AQ-H)	average(A)
10.49_507.3324n	508.34	10.4917	pos	PC(17:1(9Z)/0:0)	76568	Lipids and lipid-like molecules	Glycerophospholipids	Glycerophosphocholines			53.3	69.2	M+H, M+Na	C25H50NO7P	-0.146493	5.14342	0.00209745	0.0693294	-0.444616	0.73478	234943	319746
10.36_501.2853n	502.293	10.3609	pos	LysoPE(0:0/20:4(8Z,11Z,14Z,17Z))	HMDB0011488	Lipids and lipid-like molecules	Glycerophospholipids	Glycerophosphoethanolamines	*		52.7	66.2	M+H, M+Na, M+H-H2O	C25H44NO7P	-0.410831	14.8554	0.000814043	0.0451382	0.684296	1.60692	1.80921e+06	1.12589e+06
4.25_178.0503m/z	178.05	4.25313	neg	Hippuric acid	HMDB0000714	Benzenoids	Benzene and substituted derivatives	Benzoic acids and derivatives	***	C01586	51.8	73.6	M-H	C9H9NO3	-3.82594	2.85309	4.61063e-05	0.0133102	-1.31677	0.401434	15414.7	38399.1
10.34_525.2853n	526.293	10.339	pos	LysoPE(0:0/22:6(4Z,7Z,10Z,13Z,16Z,19Z))	HMDB0011496	Lipids and lipid-like molecules	Glycerophospholipids	Glycerophosphoethanolamines	*		51.5	59.5	M+H, M+K, M+Na, M+H-H2O	C27H44NO7P	-0.370707	16.5636	0.0208998	0.187669	0.787283	1.72582	2.60436e+06	1.50906e+06
5.05_436.1603m/z	436.16	5.05075	pos	Equol 4'-O-glucuronide	HMDB0041731	Phenylpropanoids and polyketides	Phenylpropanoic acids	Unclassified			51.3	61.7	M+NH4	C21H22O9	0.287142	0.974618	0.00255606	0.0756608	-2.00127	0.249781	1066.07	4268.03
11.50_347.1865m/z	347.187	11.4954	neg	2-(3,7-Dimethyl-2,6-octadienyl)-4-hydroxy-6-methoxyacetophenone	HMDB0034028	Organic oxygen compounds	Organooxygen compounds	Carbonyl compounds	*		50.3	55.6	M+FA-H	C19H26O3	0.418237	1.7474	0.0249467	0.200958	-0.83849	0.559229	15986.5	28586.7
10.49_552.3313m/z	552.331	10.489	neg	PC(17:1(10Z)/0:0)	LMGP01050002	Lipids and lipid-like molecules	Glycerophospholipids	Glycerophosphocholines			49.4	52.4	M+FA-H	C25H50NO7P	1.18397	3.63948	0.000127698	0.0204013	-0.570122	0.67356	78020.5	115833
7.51_254.1518n	277.141	7.51038	pos	(+)-trans-C75	96547	Unclassified	Unclassified	Unclassified			48.9	47.9	M+H, M+Na	C14H22O4	-0.0745657	0.83616	0.0279338	0.210784	0.636673	1.55474	8308.95	5344.27
8.40_243.1602m/z	243.16	8.39572	neg	1,11-Undecanedicarboxylic acid	6622	Lipids and lipid-like molecules	Fatty Acyls	Fatty acids and conjugates	*		48.9	47.2	M-H	C13H24O4	0.0396612	1.26407	0.000323311	0.0314408	0.616731	1.5334	14463.7	9432.44
5.05_417.1197m/z	417.12	5.04555	neg	3,4,5-trihydroxy-6-{4-hydroxy-3-[2-(3-hydroxy-5-methoxyphenyl)ethyl]phenoxy}oxane-2-carboxylic acid	HMDB0129948	Phenylpropanoids and polyketides	Stilbenes	Stilbene glycosides			48.6	49.4	M-H2O-H	C21H24O10	1.34517	2.52417	0.00150816	0.0580652	-1.97029	0.255201	7152.75	28027.9
5.16_337.0393m/z	337.039	5.15623	neg	[3-(2,5-dihydroxyphenyl)-3-oxo-1-phenylpropoxy]sulfonic acid	HMDB0135370	Phenylpropanoids and polyketides	Linear 1,3-diarylpropanoids	Chalcones and dihydrochalcones			48	50.8	M-H	C15H14O7S	1.71496	0.907637	0.00182935	0.0640991	-1.68957	0.31002	1210.1	3903.28
0.57_146.1652m/z	146.165	0.566383	pos	Spermidine	254	Organic nitrogen compounds	Organonitrogen compounds	Amines	**	C00315	46.3	36.3	M+H	C7H19N3	-0.0104387	0.348106	0.0344885	0.232769	1.24263	2.36629	936.088	395.592
4.75_183.0657m/z	183.066	4.75075	neg	4-Formyl-3-(formylmethyl)-4-hexenoic acid	LMFA01030984	Lipids and lipid-like molecules	Fatty Acyls	Fatty acids and conjugates	*		46.1	36.3	M-H	C9H12O4	-3.18489	1.35484	0.00397493	0.0893282	-1.04041	0.486188	6077.44	12500.2
4.62_253.0176m/z	253.018	4.61693	neg	5-(Hydroxyphenyl)-gamma-valerolactone-O-sulphate	HMDB0059993	Organic acids and derivatives	Organic sulfuric acids and derivatives	Arylsulfates			46	36.8	M-H2O-H	C11H12O6S	0.110402	1.12509	0.000116936	0.0203726	-1.24247	0.422649	2689.93	6364.44
9.53_750.5036n	773.493	9.53355	pos	1,26-Hexacosanediol diferulate	HMDB0030751	Phenylpropanoids and polyketides	Cinnamic acids and derivatives	Hydroxycinnamic acids and derivatives			46	43.7	M+NH4, M+Na, M+H	C46H70O8	-4.63757	1.9745	0.0394365	0.246262	-0.858325	0.551593	21206.7	38446.4
1.03_146.0924m/z	146.092	1.02765	pos	4-Guanidinobutanoic acid	4155	Organic acids and derivatives	Carboxylic acids and derivatives	Amino acids, peptides, and analogues	**	C01035	45	28.4	M+H	C5H11N3O2	0.0209836	0.910526	0.00507178	0.0996478	-1.07923	0.47328	2644.14	5586.84
1.14_304.0907n	303.084	1.1402	neg	N-Acetylaspartylglutamic acid	HMDB0001067	Organic acids and derivatives	Carboxylic acids and derivatives	Amino acids, peptides, and analogues	***	C12270	44.2	25.8	M-H2O-H, M-H	C11H16N2O8	0.201647	0.52995	0.00737836	0.119676	0.636147	1.55417	2878.84	1852.33
7.30_229.1444m/z	229.144	7.30212	neg	(Z)-3-Methyl-3-decenoic acid	HMDB0031062	Lipids and lipid-like molecules	Fatty Acyls	Fatty acids and conjugates	*		44.1	23.4	M+FA-H	C11H20O2	-0.672187	0.82886	0.00230549	0.0717941	-1.34779	0.392893	1474.27	3752.34
8.57_243.1602m/z	243.16	8.57492	neg	2-lauroleic acid	LMFA01030037	Lipids and lipid-like molecules	Fatty Acyls	Fatty acids and conjugates	*		44.1	23	M+FA-H	C12H22O2	0.17559	0.860666	0.000659418	0.0405154	1.07356	2.10463	4618.56	2194.48
10.33_525.2859n	524.279	10.3341	neg	PE(22:6(4Z,7Z,10Z,13Z,16Z,19Z)/0:0)	LMGP02050013	Lipids and lipid-like molecules	Glycerophospholipids	Glycerophosphoethanolamines	*		43.8	20.5	M-H, 2M-H	C27H44NO7P	0.650062	13.8392	0.0133604	0.157167	0.758188	1.69136	1.78534e+06	1.05556e+06
4.75_167.0704m/z	167.07	4.75053	pos	3,4-Dimethoxy-benzaldehyde	44710	Benzenoids	Benzene and substituted derivatives	Methoxybenzenes		C02201	43.5	23.1	M+H	C9H10O3	0.714242	0.585926	0.0020647	0.0690981	-0.647335	0.638459	2011.66	3150.81
4.25_105.0339m/z	105.034	4.25165	pos	Benzoic acid	HMDB0001870	Benzenoids	Benzene and substituted derivatives	Benzoic acids and derivatives	***	C00539	43.1	21.4	M+H-H2O	C7H6O2	3.14311	0.428229	0.000282352	0.0291591	-1.47013	0.360951	304.665	844.062
1.20_285.0619m/z	285.062	1.20373	neg	Diphenol glucuronide	HMDB0059998	Organic oxygen compounds	Organooxygen compounds	Carbohydrates and carbohydrate conjugates			42.5	17.3	M-H	C12H14O8	0.974624	0.570359	0.0018957	0.0659075	-1.02869	0.490155	1026.47	2094.17
0.75_307.0838n	330.073	0.749767	pos	Glutathione	HMDB0000125	Organic acids and derivatives	Carboxylic acids and derivatives	Amino acids, peptides, and analogues	***	C00051	42.4	22.1	M+H, M+Na	C10H17N3O6S	-0.106449	0.757308	0.0154424	0.166337	-0.628298	0.646939	4143.81	6405.26
10.21_441.3363m/z	441.336	10.2101	pos	Camelledionol	90986	Lipids and lipid-like molecules	Prenol lipids	Triterpenoids	*		42.4	29.4	M+H	C29H44O3	-0.00777008	0.978958	0.00015559	0.0226959	-1.89805	0.268307	1013.27	3776.55
0.79_146.0924m/z	146.092	0.793183	pos	2-amino-4-cyano-butanoic acid	LMFA01100038	Lipids and lipid-like molecules	Fatty Acyls	Fatty Acids and Conjugates		C05717	40.7	7.55	M+NH4	C5H8N2O2	0.128636	0.933085	0.00804555	0.123622	-0.904226	0.534319	3609.17	6754.7
7.92_408.2879n	453.286	7.91678	neg	3alpha,4beta,7alpha-Trihydroxy-5beta-cholan-24-oic Acid	LMST04010060	Lipids and lipid-like molecules	Steroids and steroid derivatives	Bile acids, alcohols and derivatives	*		40.7	8.91	M-H, M+FA-H	C24H40O5	0.725028	1.53545	0.0122392	0.152777	-1.46324	0.362677	5257.83	14497.2
10.34_385.2734m/z	385.273	10.339	pos	Persicaxanthin	HMDB0034952	Lipids and lipid-like molecules	Prenol lipids	Diterpenoids	*		39.9	9.27	M+H	C25H36O3	-0.749848	1.02747	0.0115403	0.147674	0.676474	1.59823	10620.7	6645.3
6.91_222.1134m/z	222.113	6.91193	neg	Phenmetrazine	HMDB0014968	Organoheterocyclic compounds	Oxazinanes	Morpholines		C07432	39.7	1.32	M+FA-H	C11H15NO	-1.00398	0.548884	0.0211602	0.18881	0.824789	1.77128	2798.27	1579.8
0.73_277.0894m/z	277.089	0.729467	pos	Galactosylglycerol	HMDB0006790	Lipids and lipid-like molecules	Glycerolipids	Glycosylglycerols	**	C05401	39.5	3.91	M+Na	C9H18O8	0.173435	0.38421	0.0100291	0.139472	-0.582688	0.667719	1088.78	1630.6
1.36_152.0586n	175.048	1.36313	pos	N1-Methyl-2-pyridone-5-carboxamide	HMDB0004193	Organoheterocyclic compounds	Pyridines and derivatives	Pyridinecarboxylic acids and derivatives	**	C05842	39.5	0	M+Na, M+K	C7H8N2O2	0.167941	1.78007	0.00326282	0.0842328	0.722885	1.65048	27722.7	16796.7
2.35_198.1005n	199.108	2.35405	pos	Metharbital	85385	Organoheterocyclic compounds	Diazines	Pyrimidines and pyrimidine derivatives			39.5	4.78	M+H, M+Na	C9H14N2O3	0.136422	0.627289	0.00396849	0.0893282	1.08468	2.12091	2586.94	1219.73
9.83_249.1498m/z	249.15	9.8276	neg	2,4-Di-tert-butylphenol	HMDB0013816	Benzenoids	Benzene and substituted derivatives	Phenylpropanes			39.5	0	M+FA-H	C14H20O	0.961557	0.270677	0.0032946	0.0842328	-0.880446	0.5432	293.025	539.443
1.16_231.0839m/z	231.084	1.15607	pos	Ethyl beta-D-glucopyranoside	HMDB0029968	Organic oxygen compounds	Organooxygen compounds	Carbohydrates and carbohydrate conjugates			39.3	0.826	M+Na	C8H16O6	0.169078	0.722102	0.00157969	0.0592163	-0.776662	0.583716	2290.58	3924.14
3.24_188.9858m/z	188.986	3.2383	neg	Pyrocatechol sulfate	HMDB0059724	Organic acids and derivatives	Organic sulfuric acids and derivatives	Arylsulfates			39.3	6.14	M-H	C6H6O5S	-2.91849	3.55028	1.95562e-06	0.00308132	-1.51402	0.350135	18013	51446
4.53_277.0442m/z	277.044	4.5254	neg	Trifluridine	HMDB0014576	Nucleosides, nucleotides, and analogues	Pyrimidine nucleosides	Pyrimidine 2'-deoxyribonucleosides			39.2	0.121	M-H2O-H	C10H11F3N2O5	0.236932	0.362404	0.0475925	0.268765	0.666665	1.5874	1680.69	1058.77
11.45_471.3486m/z	471.349	11.446	neg	(2E,6E)-1-Hydroxy-2,6,10-farnesatrien-9-one	HMDB0030891	Lipids and lipid-like molecules	Prenol lipids	Sesquiterpenoids	*		39.1	0	2M-H	C15H24O2	1.20378	0.83097	0.00105845	0.0512796	-2.07717	0.236979	678.454	2862.93
5.33_268.1557m/z	268.156	5.3267	neg	a-[1-(diethylamino)ethyl]-p-hydroxy-Benzyl alcohol	2015	Unclassified	Unclassified	Unclassified			39.1	0	M+FA-H	C13H21NO2	1.33743	0.536111	0.00119519	0.0529578	-1.24075	0.423152	660.282	1560.39
8.72_265.1448m/z	265.145	8.71998	neg	3-Phenylpropyl isovalerate	HMDB0036389	Lipids and lipid-like molecules	Fatty Acyls	Fatty acid esters	*		39.1	0	M+FA-H	C14H20O2	1.00341	0.809697	0.000430976	0.0347615	-1.20356	0.434202	1511.18	3480.35
0.75_259.0925m/z	259.093	0.749767	pos	N-(2,3-Dihydroxybenzoyl)-L-serine	66135	Unclassified	Unclassified	Unclassified			39	0	M+NH4	C10H11NO6	0.180022	0.447505	0.0424956	0.25448	-0.50195	0.706151	2151.43	3046.69
6.24_475.1964m/z	475.196	6.23887	pos	HC Toxin	64768	Unclassified	Unclassified	Unclassified			39	0	M+K	C21H32N4O6	2.34247	0.682996	0.00219147	0.0709035	-0.880213	0.543287	1788.11	3291.29
7.65_221.0818m/z	221.082	7.65397	neg	5,6,7,8-tetrahydro-2-Naphthoic Acid	45039	Unclassified	Unclassified	Unclassified			39	0	M+FA-H	C11H12O2	-0.857341	0.425206	0.000956089	0.0482357	0.792705	1.73232	1394.42	804.946
10.33_527.2874m/z	527.287	10.3341	neg	(2E)-N-(4-aminobutyl)-3-(4-hydroxy-3-methoxyphenyl)prop-2-enimidic acid	HMDB0139553	Phenylpropanoids and polyketides	Cinnamic acids and derivatives	Hydroxycinnamic acids and derivatives	**	C10497	38.9	0	2M-H	C14H20N2O3	-0.290927	0.977053	0.0191478	0.181886	0.788742	1.72757	9009.65	5215.22
6.22_473.1823m/z	473.182	6.22327	neg	RHODOMYRTOXIN	44391	Unclassified	Unclassified	Unclassified			38.9	0	M+FA-H	C24H28O7	1.36322	1.11412	0.000518631	0.0374195	-1.00275	0.499047	3782.55	7579.54
3.64_245.1142m/z	245.114	3.63577	neg	Aspartyl-Leucine	HMDB0028757	Organic acids and derivatives	Carboxylic acids and derivatives	Amino acids, peptides, and analogues			38.8	0	M-H	C10H18N2O5	-0.220829	0.168267	0.0331956	0.229277	-0.66289	0.631612	207.296	328.201
4.84_233.0430m/z	233.043	4.84398	neg	Homocysteine thiolactone	HMDB0002287	Organic acids and derivatives	Carboxylic acids and derivatives	Amino acids, peptides, and analogues			38.8	0	2M-H	C4H7NOS	2.57334	0.333396	0.0381508	0.242122	-0.511019	0.701727	1187.35	1692.04
7.30_243.1027m/z	243.103	7.29563	neg	o-Methylbenzhydrol	1669	Unclassified	Unclassified	Unclassified			38.8	0	M+FA-H	C14H14O	0.0823538	0.235503	0.0108816	0.143469	-0.945624	0.519205	220.876	425.413
7.80_253.1446m/z	253.145	7.80212	neg	(5R,6S)-5,6-Epoxy-7-megastigmen-9-one	90350	Organoheterocyclic compounds	Oxepanes	Unclassified			38.8	0	M+FA-H	C13H20O2	0.436362	0.362695	1.4989e-05	0.00720823	0.973508	1.96361	762.731	388.433
9.63_267.1605m/z	267.16	9.62635	neg	3,5-Dimethyl-2-vinylpyrazine	HMDB0034891	Organoheterocyclic compounds	Diazines	Pyrazines			38.8	0	2M-H	C8H10N2	-3.82027	0.251136	0.0232757	0.195864	0.59789	1.5135	822.542	543.47
0.61_307.1513m/z	307.151	0.611783	neg	Fructoselysine	71227	Unclassified	Unclassified	Unclassified			38.7	0	M-H	C12H24N2O7	0.883801	0.468888	0.0259432	0.20372	-0.619434	0.650926	1638.13	2516.61
1.49_188.0018m/z	188.002	1.48555	neg	2-aminophenol sulphate	HMDB0061116	Organic acids and derivatives	Organic sulfuric acids and derivatives	Arylsulfates			38.7	2.41	M-H	C6H7NO4S	-2.76308	0.531696	0.00491609	0.0989298	-0.78594	0.579974	1365.91	2355.11
3.88_285.0619m/z	285.062	3.87618	neg	(1R,6R)-6-Hydroxy-2-succinylcyclohexa-2,4-diene-1-carboxylate	63986	Unclassified	Unclassified	Unclassified			38.7	0	M+FA-H	C11H12O6	1.32907	0.411223	1.30968e-05	0.00720823	-1.60827	0.327991	227.856	694.702
7.25_381.1842m/z	381.184	7.25173	neg	4-Chloro-17alpha-methyl-17beta-hydroxy-4-androsten-3-one	70830	Unclassified	Unclassified	Unclassified			38.7	0	M+FA-H	C20H29ClO2	1.276	0.880146	0.0346577	0.23323	1.22923	2.34441	5823.44	2483.96
7.27_408.2033m/z	408.203	7.2661	neg	Meptazinol glucuronide	1141	Unclassified	Unclassified	Unclassified			38.7	0	M-H	C21H31NO7	1.18087	1.37708	0.0299146	0.2165	1.39055	2.62178	13080.2	4989.05
7.64_670.3795m/z	670.379	7.64152	pos	Uzarigenin 3-[xylosyl-(1->2)-rhamnoside]	HMDB0036296	Lipids and lipid-like molecules	Steroids and steroid derivatives	Steroid lactones	*		38.7	0	M+NH4	C34H52O12	-0.373406	0.524828	0.0421915	0.25371	-0.824893	0.564524	1581.67	2801.78
8.91_297.1711m/z	297.171	8.90863	neg	(4R,5S,7R,11R)-11,12-Dihydroxy-1(10)-spirovetiven-2-one	89028	Lipids and lipid-like molecules	Prenol lipids	Sesquiterpenoids	*		38.7	0	M+FA-H	C15H24O3	1.45098	0.270084	0.0443153	0.261067	0.901897	1.86852	715.562	382.956
10.25_472.3428m/z	472.343	10.2544	pos	DEQUALINIUM	43982	Unclassified	Unclassified	Unclassified			38.6	0	M+NH4	C30H38N4	-1.49356	0.467986	0.046457	0.266009	0.703056	1.62795	2476.01	1520.94
2.78_401.1093m/z	401.109	2.7836	neg	Veranisatin B	HMDB0040664	Lipids and lipid-like molecules	Prenol lipids	Terpene lactones	*		38.6	0	M+FA-H	C16H20O9	1.06539	0.447729	0.0495736	0.274115	-0.91766	0.529367	1019.27	1925.46
4.49_216.0487m/z	216.049	4.49027	neg	Thiolanilide	96349	Unclassified	Unclassified	Unclassified			38.6	0	M-H	C12H11NOS	-0.833722	0.431491	0.00411246	0.0904868	-0.810324	0.570254	878.428	1540.42
4.75_251.0539m/z	251.054	4.75075	neg	D-Lombricine	63423	Unclassified	Unclassified	Unclassified			38.6	0	M-H2O-H	C6H15N4O6P	-4.48125	0.521835	0.00213302	0.0703319	-1.07452	0.474829	822.311	1731.8
5.33_383.1717m/z	383.172	5.3267	neg	5'-Hydroxycotinine	HMDB0001427	Organoheterocyclic compounds	Pyridines and derivatives	Pyrrolidinylpyridines	*		38.6	0	2M-H	C10H12N2O2	-2.13332	0.372439	0.0077164	0.121112	-1.04944	0.483157	465.514	963.484
6.06_303.1453m/z	303.145	6.05518	neg	Butyl (S)-3-hydroxybutyrate glucoside	87870	Lipids and lipid-like molecules	Fatty Acyls	Fatty acyl glycosides	*		38.6	0	M-H2O-H	C14H26O8	1.19166	0.468921	0.0447584	0.262529	-0.752325	0.593646	1464	2466.11
6.82_345.2287m/z	345.229	6.81827	neg	MG(0:0/14:1(9Z)/0:0)	HMDB0011531	Lipids and lipid-like molecules	Glycerolipids	Monoradylglycerols	*		38.6	0	M+FA-H	C17H32O4	1.37072	0.366859	0.0240217	0.198763	-0.877304	0.544384	637.906	1171.79
9.78_424.2477m/z	424.248	9.77942	neg	LysoPE(0:0/14:0)	62258	Lipids and lipid-like molecules	Glycerophospholipids	Glycerophosphoethanolamines	*		38.6	0	M-H	C19H40NO7P	1.67485	0.360008	0.00208342	0.0692068	-1.10197	0.465879	378.292	811.996
0.61_365.1098m/z	365.11	0.611783	neg	Acetyl-maltose	65717	Unclassified	Unclassified	Unclassified			38.5	0	M-H2O-H	C14H24O12	2.14765	0.167906	0.00215188	0.0704247	-1.11051	0.463129	79.7668	172.235
4.95_387.2029m/z	387.203	4.94612	neg	2,3-Dinor-6-keto-prostaglandin F1 a	HMDB0002277	Lipids and lipid-like molecules	Fatty Acyls	Eicosanoids	*		38.5	0	M+FA-H	C18H30O6	1.47233	0.462648	0.0124069	0.153456	-1.86051	0.275378	323.319	1174.09
5.01_289.1660m/z	289.166	5.01302	neg	(±)-1,4-Nonanediol diacetate	92152	Lipids and lipid-like molecules	Fatty Acyls	Fatty alcohol esters	*		38.5	0	M+FA-H	C13H24O4	1.49042	0.309026	0.0278874	0.210619	-1.01815	0.493748	375.589	760.69
4.57_279.1377m/z	279.138	4.5677	pos	Pantetheine	63890	Organic acids and derivatives	Carboxylic acids and derivatives	Amino acids, peptides, and analogues	**	C00831	38.4	0	M+H	C11H22N2O4S	1.29141	0.354388	0.0358532	0.23612	5.54467	46.6781	545.667	11.69
5.24_337.0393m/z	337.039	5.24483	neg	(2-oxo-1,2-diphenylethoxy)sulfonic acid	HMDB0135190	Phenylpropanoids and polyketides	Stilbenes	Benzoins			38.4	0	M+FA-H	C14H12O5S	2.05563	0.644092	3.56743e-06	0.00341964	-1.66048	0.316335	512.342	1619.62
6.46_281.1762m/z	281.176	6.45695	neg	10alpha-4,5-Seco-11-eudesmene-4,5-dione	88620	Lipids and lipid-like molecules	Prenol lipids	Monoterpenoids	*		38.4	0	M+FA-H	C15H24O2	1.46758	0.202692	0.0051842	0.100104	-0.619272	0.650999	259.872	399.19
7.58_393.1925m/z	393.192	7.58003	neg	Gibberellin A110	88115	Lipids and lipid-like molecules	Prenol lipids	Diterpenoids	*		38.4	0	M+FA-H	C20H28O5	1.72781	0.532001	0.0151743	0.16489	-0.811846	0.569653	1436.4	2521.54
9.04_501.3230m/z	501.323	9.04485	neg	Callystatin A	71412	Unclassified	Unclassified	Unclassified			38.4	0	M+FA-H	C29H44O4	1.75006	1.10025	0.0101144	0.140078	-2.21122	0.215951	1245.33	5766.72
9.21_307.2031m/z	307.203	9.20672	neg	QX-314	64712	Unclassified	Unclassified	Unclassified			38.4	0	M+FA-H	C16H26N2O	1.59572	0.397473	0.0338428	0.230427	-0.886776	0.540821	796.578	1472.9
0.61_138.1025m/z	138.103	0.610517	pos	(1-Methylethenyl)pyrazine	92103	Organoheterocyclic compounds	Diazines	Pyrazines			38.3	0	M+NH4	C7H8N2	-0.242452	0.310899	0.00144676	0.0571047	-1.08444	0.471577	277.862	589.219
12.18_393.3016m/z	393.302	12.1813	neg	(E,E)-3,7,11-Trimethyl-2,6,10-dodecatrienyl octanoate	LMFA07010547	Lipids and lipid-like molecules	Fatty Acyls	Fatty esters			38.3	0	M+FA-H	C23H40O2	1.72971	0.276002	0.020131	0.185537	0.798571	1.73938	742.014	426.598
4.75_290.0261m/z	290.026	4.75075	neg	Parathion	HMDB0001355	Organic acids and derivatives	Organic thiophosphoric acids and derivatives	Thiophosphoric acid esters		C06604	38.3	0	M-H	C10H14NO5PS	1.27948	0.226004	0.00547307	0.102877	-1.06981	0.476383	166.389	349.276
0.77_174.0875m/z	174.087	0.771583	pos	4-Imidazolone-5-propionic acid	HMDB0001014	Organoheterocyclic compounds	Azoles	Imidazoles	**	C03680	38.2	0	M+NH4	C6H8N2O3	1.00717	0.230506	0.0243114	0.200036	-0.479083	0.717434	548.223	764.145
1.05_190.1187m/z	190.119	1.04958	pos	Glycylproline	4185	Organic acids and derivatives	Carboxylic acids and derivatives	Amino acids, peptides, and analogues			38.2	0	M+NH4	C7H12N2O3	0.207727	0.390982	0.0204709	0.186402	-0.650596	0.637017	1030.22	1617.25
10.21_438.2631m/z	438.263	10.2083	neg	C19 Sphingosine-1-phosphate	83701	Lipids and lipid-like molecules	Sphingolipids	Sphingoid bases			38.2	0	M+FA-H	C19H40NO5P	1.26661	0.238425	0.0467147	0.266708	-0.423992	0.745359	767.056	1029.11
10.25_466.2941m/z	466.294	10.2506	neg	PC(O-12:0/2:0)[U]	40039	Unclassified	Unclassified	Unclassified			38.2	0	M-H	C22H46NO7P	0.390947	0.773546	0.00373273	0.0876001	-0.737491	0.599782	3159.67	5268.04
7.64_425.1824m/z	425.182	7.63803	neg	Cinncassiol C	90494	Organic oxygen compounds	Organooxygen compounds	Carbohydrates and carbohydrate conjugates	*		38.2	0	M+FA-H	C20H28O7	1.73946	0.517786	0.000640583	0.0401836	-1.42546	0.372301	491.146	1319.22
9.94_299.1867m/z	299.187	9.93502	neg	Lubiminol	86370	Lipids and lipid-like molecules	Prenol lipids	Sesquiterpenoids	*		38.2	0	M+FA-H	C15H26O3	1.31928	0.341133	0.00457116	0.0964544	4.59806	24.2188	414.704	17.1232
3.91_326.0885m/z	326.089	3.9118	neg	4-Hydroxyphenylacetylglutamic acid	HMDB0006061	Organic acids and derivatives	Carboxylic acids and derivatives	Amino acids, peptides, and analogues	**	C05595	38.1	0	M+FA-H	C13H15NO6	1.38145	0.389459	4.37597e-05	0.0133102	-1.96925	0.255386	146.977	575.511
4.57_232.9855m/z	232.985	4.5677	pos	2-(2H-1,3-benzodioxol-5-yl)-2-oxoacetic acid	HMDB0129377	Organoheterocyclic compounds	Benzodioxoles	Unclassified			38.1	0	M+K	C9H6O5	4.15482	0.946214	0.0351513	0.234394	1.82659	3.54698	5307.26	1496.28
4.77_403.1977m/z	403.198	4.76517	neg	Pisumionoside	HMDB0039947	Lipids and lipid-like molecules	Prenol lipids	Terpene glycosides	*		38.1	0	M-H	C19H32O9	0.89385	0.419899	0.00221173	0.0711222	-3.59571	0.0827146	52.0097	628.785
10.73_534.3548m/z	534.355	10.7306	pos	LysoPE(0:0/22:2(13Z,16Z))	HMDB0011492	Lipids and lipid-like molecules	Glycerophospholipids	Glycerophosphoethanolamines	*		38	0	M+H	C27H52NO7P	-1.19295	1.42796	0.00422527	0.0926204	-0.45829	0.727849	18327.9	25181
5.43_649.2146m/z	649.215	5.42618	neg	Citalopram (propionic acid derivative)	1785	Unclassified	Unclassified	Unclassified			38	0	2M-H	C19H16FNO3	-1.43906	0.430295	0.0211061	0.188578	-0.951828	0.516977	789.52	1527.19
6.94_473.1822m/z	473.182	6.93813	neg	RHODOMYRTOXIN B	44410	Unclassified	Unclassified	Unclassified			38	0	M+FA-H	C24H28O7	1.19048	0.498936	0.000410027	0.0346073	-1.00652	0.497746	727.868	1462.33
10.33_677.2439m/z	677.244	10.3279	neg	N-[[(hexahydrocyclopenta[c]pyrrol-2(1H)-yl)amino]carbonyl]-4-(hydroxymethyl)-Benzenesulfonamide	3115	Unclassified	Unclassified	Unclassified			37.9	0	2M-H	C15H21N3O4S	0.960316	0.751253	0.00618239	0.108725	0.720119	1.64732	5107.1	3100.25
12.73_503.4097m/z	503.41	12.73	pos	1α,25-Dihydroxy-21-(3-hydroxy-3-methylbutyl)vitamin D(3)	42539	Unclassified	Unclassified	Unclassified			37.9	0	M+H	C32H54O4	0.49868	0.576773	0.0284211	0.21231	0.896477	1.86152	3212.89	1725.95
3.93_247.0283m/z	247.028	3.93178	neg	4-methoxyphenylethanol sulfate	86107	Unclassified	Unclassified	Unclassified			37.9	0	M-H	C9H12O6S-2	0.359345	0.424841	3.08714e-06	0.00318688	-1.95548	0.257835	167.271	648.751
4.53_322.0247m/z	322.025	4.5254	neg	DOPA sulfate	HMDB0002028	Organic acids and derivatives	Carboxylic acids and derivatives	Amino acids, peptides, and analogues			37.9	0	M+FA-H	C9H11NO7S	3.19731	0.19912	0.0181649	0.178458	0.987748	1.98309	330.35	166.584
7.25_459.2007m/z	459.201	7.25173	neg	N- (3-TRIFLUOROMETHYLPHENYL)PIPERAZINE (TFMPP)	44359	Unclassified	Unclassified	Unclassified			37.9	0	2M-H	C11H13F3N2	3.83108	0.487418	0.0407923	0.251462	1.34794	2.54549	1730.35	679.77
5.05_485.1073m/z	485.107	5.04555	neg	Pongamoside A	48446	Lipids and lipid-like molecules	Polyketides	Flavonoids			37.8	0	M+FA-H	C23H20O9	-3.78143	1.01832	0.00110645	0.0515308	-2.25627	0.209312	881.275	4210.33
10.33_654.2373m/z	654.237	10.3279	neg	QYNAD	HMDB0006730	Lipids and lipid-like molecules	Steroids and steroid derivatives	Steroid esters			37.7	0	M+FA-H	C25H35N7O11	-0.645325	0.633531	0.0149116	0.163425	0.8055	1.74775	3640.45	2082.94
11.63_469.3330m/z	469.333	11.6326	neg	alpha-tocotrienol	LMPR02020054	Lipids and lipid-like molecules	Prenol lipids	Quinone and hydroquinone lipids	**	C14153	37.7	0	M+FA-H	C29H44O2	1.46036	1.25996	0.000225892	0.0275395	-2.5008	0.176678	1003.3	5678.7
4.82_477.1772m/z	477.177	4.81618	neg	Melledonal A	91076	Lipids and lipid-like molecules	Prenol lipids	Sesquiterpenoids	*		37.7	0	M+FA-H	C23H28O8	1.28521	0.466313	0.000227785	0.0275395	-2.26575	0.207941	170.37	819.316
4.91_413.1458m/z	413.146	4.9061	neg	Methyl (R)-9-hydroxy-10-undecene-5,7-diynoate glucoside	HMDB0040895	Lipids and lipid-like molecules	Fatty Acyls	Fatty acyl glycosides	*		37.7	0	M+FA-H	C18H24O8	1.42781	0.287254	0.0462227	0.265668	-0.88676	0.540827	424.633	785.155
5.30_417.1196m/z	417.12	5.29717	neg	HAEMATOXYLONE, TETRAMETHYL-	43620	Unclassified	Unclassified	Unclassified			37.7	0	M+FA-H	C20H20O7	1.32887	0.387523	0.00986552	0.137912	-2.26554	0.207972	146.597	704.889
5.69_317.1973m/z	317.197	5.69157	neg	7(14)-Bisabolene-2,3,10,11-tetrol	HMDB0035918	Lipids and lipid-like molecules	Prenol lipids	Sesquiterpenoids	*		37.7	0	M+FA-H	C15H28O4	1.38996	0.265381	0.0113672	0.146226	-1.19358	0.437216	199.163	455.527
10.34_283.1251m/z	283.125	10.339	pos	Streptozocin	HMDB0014572	Organic oxygen compounds	Organooxygen compounds	Carbohydrates and carbohydrate conjugates		C07313	37.6	0	M+NH4	C8H15N3O7	0.874049	0.62296	0.0332166	0.229304	0.675811	1.59749	4396.34	2752.02
3.94_275.0235m/z	275.024	3.94142	neg	[2-hydroxy-5-(prop-2-en-1-yl)phenyl]oxidanesulfonic acid	HMDB0135258	Organic acids and derivatives	Organic sulfuric acids and derivatives	Arylsulfates			37.6	0	M+FA-H	C9H10O5S	1.95791	0.28518	0.0132062	0.157001	-0.881385	0.542846	360.09	663.337
6.61_267.2068m/z	267.207	6.61252	pos	N,O-Didesmethylvenlafaxine	HMDB0060852	Organic oxygen compounds	Organooxygen compounds	Alcohols and polyols			37.6	4.52	M+NH4	C15H23NO2	0.205453	0.407709	0.0355435	0.23532	-0.442791	0.73571	1988.16	2702.37
8.90_358.1700m/z	358.17	8.89617	neg	N-(3-oxo-dodecanoyl)-homoserine thiolactone	LMFA08020241	Lipids and lipid-like molecules	Fatty Acyls	Fatty amides			37.6	0	M+FA-H	C16H27NO3S	1.87044	0.676826	0.0423646	0.25416	2.22234	4.66649	2581.15	553.125
10.03_502.2944m/z	502.294	10.0254	neg	LysoPE(0:0/20:3(5Z,8Z,11Z))	62273	Lipids and lipid-like molecules	Glycerophospholipids	Glycerophosphoethanolamines	*		37.5	0	M-H	C25H46NO7P	0.946535	0.589932	0.0392415	0.246084	-0.609107	0.655602	2854.58	4354.13
4.19_317.0339m/z	317.034	4.18803	neg	[(5-hydroxy-2-methyl-2H-chromen-2-yl)methoxy]sulfonic acid	HMDB0126424	Organoheterocyclic compounds	Benzopyrans	1-benzopyrans			37.5	0	M+FA-H	C11H12O6S	0.96818	0.355752	6.62978e-05	0.0156942	-1.9881	0.25207	120.572	478.327
4.25_379.0917m/z	379.092	4.25313	neg	4-Dedimethyl-6-dehydro-anhydrotetracycline	41029	Lipids and lipid-like molecules	Polyketides	Linear tetracyclines	**	C06654	37.5	0	M-H2O-H	C20H18N2O7	-4.78405	0.258147	0.00108713	0.0515308	-4.13188	0.0570402	12.6517	221.803
10.25_608.3572m/z	608.357	10.2506	neg	PC(18:1(9Z)/2:0)[U]	39642	Unclassified	Unclassified	Unclassified			37.4	0	M+FA-H	C28H54NO8P	0.553472	0.633631	0.026578	0.20641	-0.592806	0.663052	3370.59	5083.44
7.92_475.2683m/z	475.268	7.91678	neg	17-phenyl trinor PGF2α isopropyl ester	36179	Unclassified	Unclassified	Unclassified			37.4	0	M+FA-H	C26H38O5	-4.13656	0.600935	0.0129189	0.155589	-1.95037	0.25875	493.319	1906.55
7.32_303.1275m/z	303.128	7.31773	neg	Ribitol	HMDB0000508	Organic oxygen compounds	Organooxygen compounds	Carbohydrates and carbohydrate conjugates	***	C00474	37.3	0	2M-H	C5H12O5	-6.97955	0.547983	0.00615319	0.108725	0.757288	1.69031	2681.95	1586.66
1.05_166.0502m/z	166.05	1.04858	neg	Pyridoxal	HMDB0001545	Organoheterocyclic compounds	Pyridines and derivatives	Pyridine carboxaldehydes	**	C00250	37.2	0	M-H	C8H9NO3	-4.78218	0.247515	0.0349963	0.23416	-0.709442	0.611557	427.254	698.633
12.14_517.3903m/z	517.39	12.1385	neg	Theonellasterol D	84118	Lipids and lipid-like molecules	Sterol Lipids	Sterols			37.2	0	M+FA-H	C31H52O3	0.924239	0.337735	0.0476407	0.268765	0.691172	1.61459	1438.02	890.638
5.00_365.0343m/z	365.034	5.00477	neg	{2-hydroxy-5-[(2E)-3-phenylprop-2-enoyl]phenyl}oxidanesulfonic acid	HMDB0135412	Phenylpropanoids and polyketides	Linear 1,3-diarylpropanoids	Chalcones and dihydrochalcones			37.2	0	M+FA-H	C15H12O6S	1.87653	0.393378	0.0222007	0.191844	-1.11897	0.460422	545.954	1185.77
11.43_645.3055m/z	645.306	11.4269	neg	OKHdiA-PG	LMGP20060026	Lipids and lipid-like molecules	Glycerophospholipids	Oxidized glycerophospholipids			37.1	0	M-H2O-H	C31H53O13P	1.48367	1.47088	0.0112534	0.145546	-1.10333	0.465441	7159.88	15383
12.58_493.3904m/z	493.39	12.5845	neg	(3beta,5alpha,6beta,24R)-Stigmastane-3,5,6-triol	LMST01040240	Lipids and lipid-like molecules	Steroids and steroid derivatives	Stigmastanes and derivatives	*		37.1	0	M+FA-H	C29H52O3	1.26187	0.319005	0.00782113	0.121341	0.771084	1.70655	954.334	559.218
13.43_426.1720m/z	426.172	13.4285	neg	5-Hydroxyfluvastatin	HMDB0014039	Organoheterocyclic compounds	Pyrroles	Substituted pyrroles			37.1	0	M-H	C24H26FNO5	-0.464151	0.40205	0.0305037	0.219121	-0.400766	0.757456	2331.27	3077.76
5.44_351.0549m/z	351.055	5.43578	neg	(3-oxo-1,3-diphenylpropoxy)sulfonic acid	HMDB0135218	Phenylpropanoids and polyketides	Linear 1,3-diarylpropanoids	Chalcones and dihydrochalcones			37.1	0	M+FA-H	C15H14O5S	1.70375	0.499602	0.000103381	0.0200801	-2.62186	0.162458	140.077	862.233
4.25_331.0158m/z	331.016	4.25313	neg	CI Acid Orange 20	73074	Unclassified	Unclassified	Unclassified			37	0	M-H2O-H	C16H11N2NaO4S	-0.208717	0.455776	2.55916e-05	0.010697	-1.32546	0.399023	388.727	974.197
6.08_333.1713m/z	333.171	6.07987	neg	Estriol	41814	Lipids and lipid-like molecules	Steroids and steroid derivatives	Estrane steroids	**	C05141	37	0	M+FA-H	C18H24O3	1.95717	0.303998	0.0359557	0.236648	-1.05485	0.481348	369.938	768.544
9.95_249.1497m/z	249.15	9.94558	neg	2-Benzylidene-1-heptanol	91319	Phenylpropanoids and polyketides	Cinnamyl alcohols	Unclassified			37	0	M+FA-H	C14H20O	0.628598	0.299901	7.88432e-05	0.0176346	-2.14563	0.225997	74.1688	328.185
9.95_601.2796m/z	601.28	9.94862	pos	Carpipramine maleate	69506	Unclassified	Unclassified	Unclassified			36.9	0	M+K	C32H42N4O5	1.59199	0.423531	0.0224239	0.192779	-0.612743	0.653952	1318.82	2016.7
1.07_189.0553m/z	189.055	1.0686	pos	Lathodoratin	67350	Unclassified	Unclassified	Unclassified			36.8	0	M+H-H2O	C11H10O4	3.08672	0.170034	0.00134931	0.0555452	-1.42579	0.372216	53.8261	144.61
2.57_370.1594m/z	370.159	2.57402	pos	Cotinine glucuronide	HMDB0001013	Nucleosides, nucleotides, and analogues	Pyrimidine nucleotides	Pyrimidine ribonucleotides	**	C00190	36.8	0	M+NH4	C16H20N2O7	-4.13468	0.357678	0.00739703	0.119676	1.06588	2.09345	907.623	433.555
9.62_301.2389m/z	301.239	9.61905	neg	Palmitic acid	HMDB0000220	Lipids and lipid-like molecules	Fatty Acyls	Fatty acids and conjugates	***	C00249	36.8	0	M+FA-H	C16H32O2	1.74369	0.356588	0.0392369	0.246084	-1.8279	0.281675	208.863	741.503
11.25_648.3505m/z	648.35	11.2486	neg	OHODiA-PE	LMGP20020047	Lipids and lipid-like molecules	Glycerophospholipids	Oxidized glycerophospholipids			36.7	0	M-H	C31H56NO11P	-2.0429	0.659218	0.0290331	0.214288	-0.36942	0.774094	5935.57	7667.77
3.49_216.9802m/z	216.98	3.48863	neg	3-hydroxybenzoic acid-3-O-sulphate	HMDB0059968	Organic acids and derivatives	Organic sulfuric acids and derivatives	Arylsulfates			36.7	0	M-H	C7H6O6S	-4.54847	0.271932	0.000972553	0.0485274	-0.467484	0.723225	608.41	841.246
4.62_321.0058m/z	321.006	4.61693	neg	Menadione sodium bisulfite	72190	Benzenoids	Naphthalenes	Naphthoquinones	**	C05377	36.7	0	M+FA-H	C11H9NaO5S	2.78736	0.330397	0.000205915	0.0260696	-1.75243	0.296802	135.923	457.957
7.25_452.2102m/z	452.21	7.25173	neg	20-Oxo-leukotriene E4	HMDB0012642	Lipids and lipid-like molecules	Fatty Acyls	Fatty acyl thioesters	*		36.6	0	M-H	C23H35NO6S	-2.33958	0.526323	0.0311742	0.221588	2.2571	4.78029	1467.55	306.999
10.10_282.2065m/z	282.206	10.1012	pos	N-(3-hydroxy-dodecanoyl)-homoserine lactone	LMFA08030013	Lipids and lipid-like molecules	Fatty Acyls	Fatty amides			36.5	0	M+H-H2O	C16H29NO4	0.416364	0.425536	0.00341022	0.085299	-1.10128	0.466103	535.524	1148.94
10.88_1104.6839m/z	1104.68	10.8822	neg	MIPC(t18:0/22:0(2OH))	LMSP03030075	Lipids and lipid-like molecules	Sphingolipids	Phosphosphingolipids			36.5	0	M+FA-H	C52H102NO18P	2.1453	1.39172	0.0187126	0.180276	-0.465678	0.724131	19492.3	26918.2
6.90_290.1014m/z	290.101	6.90395	neg	Ketotifen	909	Organoheterocyclic compounds	Cycloheptathiophenes	Unclassified			36.5	0	M-H2O-H	C19H19NOS	1.67384	0.237721	0.0144344	0.161812	1.05886	2.08328	416.919	200.127
12.33_517.3905m/z	517.39	12.3313	neg	7beta-acetoxy-gorgostan-3beta,5alpha,6beta-triol	LMST01060011	Unclassified	Unclassified	Unclassified			36.4	0	M-H	C32H54O5	1.22203	0.374324	0.0148906	0.163425	0.601643	1.51744	1706.07	1124.3
3.99_433.1145m/z	433.115	3.98882	neg	5-Hydroxy-7,2',3',4',5'-pentamethoxyflavone	49373	Unclassified	Unclassified	Unclassified			36.4	0	M+FA-H	C20H20O8	1.34166	0.4454	0.00815898	0.124708	-0.803678	0.572887	965.842	1685.92
0.61_375.1386m/z	375.139	0.611783	neg	Desmethyl methotrimeprazine 5-sulfoxide	1194	Unclassified	Unclassified	Unclassified			36.3	0	M+FA-H	C18H22N2O2S	0.701963	0.353933	0.0048515	0.0985553	-0.822923	0.565295	557.714	986.588
4.57_189.0021m/z	189.002	4.57498	neg	2-Naphthalenesulfonic acid	71144	Unclassified	Unclassified	Unclassified			36.3	0	M-H2O-H	C10H8O3S	2.73641	1.02404	0.0491143	0.273038	2.1622	4.47597	6033.13	1347.89
3.49_206.9514m/z	206.951	3.48863	neg	Oltipraz	HMDB0041967	Organoheterocyclic compounds	Diazines	Pyrazines			36.2	0	M-H2O-H	C8H6N2S3	-0.399958	0.116626	0.0376066	0.240945	-0.331359	0.794787	236.167	297.145
8.88_401.1650m/z	401.165	8.8837	neg	Murrastifoline F	95252	Organoheterocyclic compounds	Indoles and derivatives	Carbazoles			36.2	0	M-H2O-H	C28H24N2O2	-2.31468	0.606445	0.00229869	0.0717941	-1.41009	0.376287	740.52	1967.96
3.61_387.1890m/z	387.189	3.60778	neg	17-dimethylarsinoyl-9Z-heptadecenoic acid	LMFA00000031	Lipids and lipid-like molecules	Fatty Acyls	Other Fatty Acyls			36.1	0	M-H	C19H37AsO3	1.03822	0.144732	0.00857868	0.128732	1.26604	2.405	135.803	56.4668
0.75_408.0155m/z	408.016	0.75295	neg	ADP	HMDB0001341	Nucleosides, nucleotides, and analogues	Purine nucleotides	Purine ribonucleotides	***	C00008	36	0	M-H2O-H	C10H15N5O10P2	9.21473	0.570549	0.00968217	0.136699	-0.656457	0.634434	2177.97	3432.92
0.75_432.0120m/z	432.012	0.749767	pos	Desmethylpantoprazole sulfate	1699	Unclassified	Unclassified	Unclassified			36	0	M+H-H2O	C15H13F2N3O7S2	-2.32375	0.477677	0.0152882	0.165458	-0.598129	0.66061	1748.8	2647.25
