# Supplementary material for: Exploration of the mechanism of Qi-Xian decoction in asthmatic mice using metabolomics combined with network pharmacology
Source: Front Mol Biosci. 2023 Dec 13;10:1263962. doi: 10.3389/fmolb.2023.1263962 (PMC10753777; doi:10.3389/fmolb.2023.1263962)
Supplement: Supplementary file 1 [file DataSheet1.ZIP › Supplementary+Table/3. Supplementary S3.xlsx]

## Sheet: 132  GO
ID	Description	GeneRatio	BgRatio	pvalue	p.adjust	qvalue	geneID	Count
GO:0008227	G protein-coupled amine receptor activity	9/125	39/18369	4.16998e-12	1.8056e-09	1.2071e-09	CHRM3/CHRM1/ADRA1A/CHRM2/ADRA1B/ADRA2A/ADRB1/ADRA2B/HRH1	9
GO:0140297	DNA-binding transcription factor binding	19/125	478/18369	5.78419e-10	1.07445e-07	7.18305e-08	BCL2/JUN/ESR1/PPARG/MAPK14/STAT1/NFKBIA/NFE2L2/PARP1/PCNA/STAT3/MAPK3/SP1/CREB1/MYC/NCOA1/NCOA2/PTPN2/TP53	19
GO:0005125	cytokine activity	14/125	235/18369	7.44425e-10	1.07445e-07	7.18305e-08	IL4/VEGFA/IL6/IL1B/CCL2/IL2/IL1A/CXCL10/SPP1/CD40LG/TIMP1/FGF2/CSF2/TNF	14
GO:0061629	RNA polymerase II-specific DNA-binding transcription factor binding	16/125	348/18369	1.87508e-09	2.02978e-07	1.35697e-07	JUN/ESR1/PPARG/MAPK14/STAT1/NFKBIA/NFE2L2/PARP1/PCNA/STAT3/SP1/CREB1/NCOA1/NCOA2/PTPN2/TP53	16
GO:0070851	growth factor receptor binding	11/125	137/18369	2.38193e-09	2.06275e-07	1.37901e-07	IL4/VEGFA/EGF/IL6/IL1B/IL2/IL1A/PDGFB/PDGFRB/FGF2/CSF2	11
GO:0005126	cytokine receptor binding	14/125	270/18369	4.48808e-09	3.2389e-07	2.1653e-07	CASP3/CASP8/IL4/STAT1/VEGFA/IL6/IL1B/CCL2/IL2/IL1A/CXCL10/CD40LG/CSF2/TNF	14
GO:0019902	phosphatase binding	12/125	187/18369	5.62817e-09	3.48143e-07	2.32744e-07	HSP90AA1/BCL2/MAPK14/MAPK8/STAT1/EGFR/MAPK1/SOD1/ERBB2/STAT3/MAPK3/TP53	12
GO:0019903	protein phosphatase binding	10/125	140/18369	4.02787e-08	2.18008e-06	1.45745e-06	HSP90AA1/BCL2/MAPK14/MAPK8/STAT1/EGFR/SOD1/ERBB2/STAT3/TP53	10
GO:0048018	receptor ligand activity	17/125	497/18369	4.59505e-08	2.21073e-06	1.47794e-06	DPP4/IL4/VEGFA/EGF/IL6/IL1B/CCL2/IL2/IL1A/CXCL10/SPP1/CD40LG/PDGFB/TIMP1/FGF2/CSF2/TNF	17
GO:0016209	antioxidant activity	8/125	82/18369	8.58095e-08	3.71555e-06	2.48396e-06	PTGS1/PTGS2/GSTP1/SOD1/MPO/NQO1/CAT/GSTA1	8
GO:0004252	serine-type endopeptidase activity	10/125	170/18369	2.50954e-07	9.87845e-06	6.60405e-06	DPP4/PLAU/MMP1/MMP3/MMP2/MMP9/F3/F7/F9/PRSS1	10
GO:0019838	growth factor binding	9/125	132/18369	2.93883e-07	1.06043e-05	7.08928e-06	KDR/EGFR/ERBB2/COL1A1/IGFBP3/FGFR1/FLT1/PDGFB/PDGFRB	9
GO:0016004	phospholipase activator activity	5/125	22/18369	3.23169e-07	1.0764e-05	7.19608e-06	CHRM3/CASP3/EGFR/EGF/BTK	5
GO:0020037	heme binding	9/125	137/18369	4.03315e-07	1.23839e-05	8.27902e-06	PTGS1/PTGS2/NOS2/HMOX1/CYP3A4/CYP1A1/NOS3/MPO/CAT	9
GO:0002020	protease binding	9/125	138/18369	4.29004e-07	1.23839e-05	8.27902e-06	BCL2/CASP3/DPP4/F3/SERPINE1/COL1A1/TIMP1/TNF/TP53	9
GO:0060229	lipase activator activity	5/125	25/18369	6.41436e-07	1.65536e-05	1.10666e-05	CHRM3/CASP3/EGFR/EGF/BTK	5
GO:0099528	G protein-coupled neurotransmitter receptor activity	4/125	11/18369	6.49909e-07	1.65536e-05	1.10666e-05	CHRM3/CHRM1/CHRM2/ADRB1	4
GO:0008236	serine-type peptidase activity	10/125	190/18369	7.0081e-07	1.66768e-05	1.1149e-05	DPP4/PLAU/MMP1/MMP3/MMP2/MMP9/F3/F7/F9/PRSS1	10
GO:0046906	tetrapyrrole binding	9/125	147/18369	7.31777e-07	1.66768e-05	1.1149e-05	PTGS1/PTGS2/NOS2/HMOX1/CYP3A4/CYP1A1/NOS3/MPO/CAT	9
GO:0017171	serine hydrolase activity	10/125	194/18369	8.47927e-07	1.83576e-05	1.22726e-05	DPP4/PLAU/MMP1/MMP3/MMP2/MMP9/F3/F7/F9/PRSS1	10
GO:0005178	integrin binding	9/125	151/18369	9.16971e-07	1.89071e-05	1.264e-05	PRKCA/KDR/ICAM1/VCAM1/IL1B/SPP1/CD40LG/FGF2/PTPN2	9
GO:0099589	serotonin receptor activity	5/125	27/18369	9.64087e-07	1.8975e-05	1.26854e-05	CHRM3/CHRM1/CHRM2/HTR3A/HRH1	5
GO:0004707	MAP kinase activity	4/125	13/18369	1.39335e-06	2.62313e-05	1.75365e-05	MAPK14/MAPK8/MAPK1/MAPK3	4
GO:0008083	growth factor activity	9/125	160/18369	1.48745e-06	2.6836e-05	1.79407e-05	IL4/VEGFA/EGF/IL6/IL2/PDGFB/TIMP1/FGF2/CSF2	9
GO:0004601	peroxidase activity	6/125	55/18369	1.9423e-06	3.36406e-05	2.24898e-05	PTGS1/PTGS2/GSTP1/MPO/CAT/GSTA1	6
GO:0016684	oxidoreductase activity, acting on peroxide as acceptor	6/125	57/18369	2.40446e-06	4.00436e-05	2.67703e-05	PTGS1/PTGS2/GSTP1/MPO/CAT/GSTA1	6
GO:0004714	transmembrane receptor protein tyrosine kinase activity	6/125	60/18369	3.26247e-06	5.23204e-05	3.49778e-05	KDR/EGFR/ERBB2/FGFR1/FLT1/PDGFRB	6
GO:0004713	protein tyrosine kinase activity	8/125	137/18369	4.40637e-06	6.81413e-05	4.55545e-05	KDR/EGFR/ERBB2/FGFR1/FLT1/PDGFRB/BTK/PRKCD	8
GO:0030594	neurotransmitter receptor activity	7/125	98/18369	4.72676e-06	7.05755e-05	4.71819e-05	CHRM3/CHRM1/CHRM2/ADRB1/HTR3A/HRH1/DRD2	7
GO:0004993	G protein-coupled serotonin receptor activity	4/125	22/18369	1.35944e-05	0.000196212	0.000131174	CHRM3/CHRM1/CHRM2/HRH1	4
GO:0019199	transmembrane receptor protein kinase activity	6/125	77/18369	1.40607e-05	0.000196396	0.000131296	KDR/EGFR/ERBB2/FGFR1/FLT1/PDGFRB	6
GO:0035035	histone acetyltransferase binding	4/125	23/18369	1.63699e-05	0.000221505	0.000148083	STAT1/PCNA/SP1/TP53	4
GO:0032813	tumor necrosis factor receptor superfamily binding	5/125	48/18369	1.82408e-05	0.000239341	0.000160007	CASP3/CASP8/STAT1/CD40LG/TNF	5
GO:0046982	protein heterodimerization activity	11/125	343/18369	2.28306e-05	0.000290754	0.000194378	ADRA1A/ADRA1B/BCL2/ADRA2A/ADRB1/ERBB2/CAV1/CHUK/PDGFB/TLR4/TP53	11
GO:0098960	postsynaptic neurotransmitter receptor activity	5/125	52/18369	2.7091e-05	0.000335155	0.000224061	CHRM3/CHRM1/CHRM2/ADRB1/DRD2	5
GO:0004175	endopeptidase activity	12/125	428/18369	3.59821e-05	0.000432785	0.00028933	CASP3/CASP8/DPP4/PLAU/MMP1/MMP3/MMP2/MMP9/F3/F7/F9/PRSS1	12
GO:0016922	nuclear receptor binding	7/125	138/18369	4.42317e-05	0.00051763	0.000346052	ESR1/PPARG/STAT1/PARP1/PCNA/NCOA1/NCOA2	7
GO:0048407	platelet-derived growth factor binding	3/125	11/18369	4.87753e-05	0.000542136	0.000362434	COL1A1/PDGFB/PDGFRB	3
GO:0005164	tumor necrosis factor receptor binding	4/125	30/18369	4.88298e-05	0.000542136	0.000362434	CASP8/STAT1/CD40LG/TNF	4
GO:1901338	catecholamine binding	3/125	13/18369	8.37057e-05	0.000906114	0.000605765	ADRA2A/ADRA2B/DRD2	3
GO:0005161	platelet-derived growth factor receptor binding	3/125	14/18369	0.000106005	0.00111952	0.000748433	VEGFA/PDGFB/PDGFRB	3
GO:0001221	transcription coregulator binding	6/125	111/18369	0.000111251	0.00114694	0.000766767	ESR1/PPARG/STAT1/NFE2L2/SP1/MYC	6
GO:0030331	nuclear estrogen receptor binding	4/125	39/18369	0.000139782	0.00137558	0.000919618	ESR1/PARP1/PCNA/NCOA1	4
GO:0042056	chemoattractant activity	4/125	39/18369	0.000139782	0.00137558	0.000919618	VEGFA/CXCL10/PDGFB/FGF2	4
GO:0016709	oxidoreductase activity, acting on paired donors, with incorporation or reduction of molecular oxygen, NAD(P)H as one donor, and incorporation of one atom of oxygen	4/125	40/18369	0.0001545	0.00148663	0.000993859	NOS2/CYP3A4/CYP1A1/NOS3	4
GO:0004698	calcium-dependent protein kinase C activity	3/125	16/18369	0.00016147	0.00151992	0.00101611	PRKCA/PRKCD/PRKCE	3
GO:1990782	protein tyrosine kinase binding	6/125	121/18369	0.00017869	0.00164623	0.00110056	HSP90AA1/PCNA/CD4/CDH1/PTPN2/TP53	6
GO:0004697	protein kinase C activity	3/125	17/18369	0.000195097	0.00175994	0.00117657	PRKCA/PRKCD/PRKCE	3
GO:0001046	core promoter sequence-specific DNA binding	4/125	43/18369	0.000205372	0.00181481	0.00121326	NR3C1/STAT1/MYC/TP53	4
GO:0016705	oxidoreductase activity, acting on paired donors, with incorporation or reduction of molecular oxygen	7/125	177/18369	0.000210175	0.00182012	0.00121681	PTGS1/PTGS2/NOS2/HMOX1/CYP3A4/CYP1A1/NOS3	7
GO:0042826	histone deacetylase binding	6/125	126/18369	0.000222756	0.00189124	0.00126435	HSP90AA1/MAPK8/CCND1/PARP1/SP1/TP53	6
GO:0004708	MAP kinase kinase activity	3/125	18/18369	0.000232955	0.0019398	0.00129681	MAPK14/MAPK1/MAPK3	3
GO:0004879	nuclear receptor activity	4/125	46/18369	0.000267322	0.00214353	0.00143301	ESR1/PPARG/NR3C1/STAT3	4
GO:0098531	ligand-activated transcription factor activity	4/125	46/18369	0.000267322	0.00214353	0.00143301	ESR1/PPARG/NR3C1/STAT3	4
GO:0001228	DNA-binding transcription activator activity, RNA polymerase II-specific	11/125	468/18369	0.00035629	0.00280498	0.00187521	JUN/ESR1/NR3C1/NFE2L2/IRF1/IRF3/STAT3/SP1/CREB1/MYC/TP53	11
GO:0015464	acetylcholine receptor activity	3/125	21/18369	0.000374073	0.00289239	0.00193365	CHRM3/CHRM1/CHRM2	3
GO:0001216	DNA-binding transcription activator activity	11/125	472/18369	0.00038281	0.00290801	0.00194409	JUN/ESR1/NR3C1/NFE2L2/IRF1/IRF3/STAT3/SP1/CREB1/MYC/TP53	11
GO:0050661	NADP binding	4/125	53/18369	0.000462412	0.00345214	0.00230786	NOS2/NOS3/CAT/G6PD	4
GO:0009931	calcium-dependent protein serine/threonine kinase activity	3/125	23/18369	0.000493184	0.00361947	0.00241973	PRKCA/PRKCD/PRKCE	3
GO:0004435	phosphatidylinositol phospholipase C activity	3/125	24/18369	0.000560848	0.00385472	0.00257699	CHRM3/CHRM1/EDNRA	3
GO:0010857	calcium-dependent protein kinase activity	3/125	24/18369	0.000560848	0.00385472	0.00257699	PRKCA/PRKCD/PRKCE	3
GO:0016702	oxidoreductase activity, acting on single donors with incorporation of molecular oxygen, incorporation of two atoms of oxygen	3/125	24/18369	0.000560848	0.00385472	0.00257699	PTGS1/PTGS2/ALOX5	3
GO:0070412	R-SMAD binding	3/125	24/18369	0.000560848	0.00385472	0.00257699	JUN/PPARG/PARP1	3
GO:0004674	protein serine/threonine kinase activity	10/125	421/18369	0.00061211	0.00414131	0.00276859	PRKCA/MAPK14/MAPK8/EGFR/MAPK1/CHUK/MAPK3/PRKCD/PRKCE/PIK3CG	10
GO:0016701	oxidoreductase activity, acting on single donors with incorporation of molecular oxygen	3/125	25/18369	0.000634171	0.00422456	0.00282425	PTGS1/PTGS2/ALOX5	3
GO:0004497	monooxygenase activity	5/125	103/18369	0.000692349	0.00454223	0.00303662	NOS2/HMOX1/CYP3A4/CYP1A1/NOS3	5
GO:0004364	glutathione transferase activity	3/125	26/18369	0.000713341	0.0046101	0.00308199	GSTP1/GSTM1/GSTA1	3
GO:0004629	phospholipase C activity	3/125	27/18369	0.000798538	0.00508481	0.00339935	CHRM3/CHRM1/EDNRA	3
GO:0051721	protein phosphatase 2A binding	3/125	28/18369	0.000889938	0.00558468	0.00373353	BCL2/STAT1/TP53	3
GO:0097110	scaffold protein binding	4/125	66/18369	0.00106329	0.00657721	0.00439707	HSP90AA1/CASP8/NOS3/CHUK	4
GO:0001968	fibronectin binding	3/125	31/18369	0.00120306	0.00733699	0.004905	VEGFA/MMP2/IGFBP3	3
GO:0044389	ubiquitin-like protein ligase binding	8/125	320/18369	0.00156826	0.00943134	0.00630514	HSP90AA1/BCL2/JUN/CASP8/STAT1/EGFR/NFKBIA/TP53	8
GO:0001618	virus receptor activity	4/125	77/18369	0.00188512	0.0111816	0.00747524	DPP4/ICAM1/EGFR/CD4	4
GO:0140272	exogenous protein binding	4/125	78/18369	0.00197669	0.011217	0.0074989	DPP4/ICAM1/EGFR/CD4	4
GO:0004954	prostanoid receptor activity	2/125	10/18369	0.00199471	0.011217	0.0074989	PPARG/PTGER3	2
GO:0004955	prostaglandin receptor activity	2/125	10/18369	0.00199471	0.011217	0.0074989	PPARG/PTGER3	2
GO:0051378	serotonin binding	2/125	10/18369	0.00199471	0.011217	0.0074989	SLC6A4/HTR3A	2
GO:0016712	oxidoreductase activity, acting on paired donors, with incorporation or reduction of molecular oxygen, reduced flavin or flavoprotein as one donor, and incorporation of one atom of oxygen	3/125	39/18369	0.00235108	0.0130515	0.00872534	HMOX1/CYP3A4/CYP1A1	3
GO:0008504	monoamine transmembrane transporter activity	2/125	11/18369	0.00242714	0.0131369	0.0087824	SLC6A4/SLC6A2	2
GO:0043176	amine binding	2/125	11/18369	0.00242714	0.0131369	0.0087824	SLC6A4/HTR3A	2
GO:0031406	carboxylic acid binding	6/125	200/18369	0.00248112	0.0132633	0.00886689	NOS2/PPARG/SELE/GSTP1/NOS3/GSTA1	6
GO:0019209	kinase activator activity	5/125	141/18369	0.00278655	0.0145993	0.00976005	CHRM3/EGFR/EGF/IL2/CD40LG	5
GO:0008081	phosphoric diester hydrolase activity	4/125	86/18369	0.00282266	0.0145993	0.00976005	CHRM3/CHRM1/HMOX1/EDNRA	4
GO:0035497	cAMP response element binding	2/125	12/18369	0.00289962	0.0145993	0.00976005	JUN/CREB1	2
GO:0097153	cysteine-type endopeptidase activity involved in apoptotic process	2/125	12/18369	0.00289962	0.0145993	0.00976005	CASP3/CASP8	2
GO:0097677	STAT family protein binding	2/125	12/18369	0.00289962	0.0145993	0.00976005	PPARG/PTPN2	2
GO:0051879	Hsp90 protein binding	3/125	43/18369	0.00311272	0.0154921	0.0103569	KDR/NR3C1/CYP1A1	3
GO:0019207	kinase regulator activity	6/125	211/18369	0.00323392	0.0159124	0.0106379	CHRM3/GSTP1/EGFR/EGF/IL2/CD40LG	6
GO:0043177	organic acid binding	6/125	212/18369	0.00330995	0.0161034	0.0107656	NOS2/PPARG/SELE/GSTP1/NOS3/GSTA1	6
GO:0050998	nitric-oxide synthase binding	2/125	13/18369	0.00341161	0.0162455	0.0108606	SLC6A4/CAV1	2
GO:0106310	protein serine kinase activity	8/125	363/18369	0.00341417	0.0162455	0.0108606	PRKCA/MAPK14/MAPK8/MAPK1/MAPK3/PRKCD/PRKCE/PIK3CG	8
GO:0004712	protein serine/threonine/tyrosine kinase activity	3/125	45/18369	0.00354394	0.0166797	0.0111509	MAPK14/MAPK1/MAPK3	3
GO:0004953	icosanoid receptor activity	2/125	14/18369	0.00396254	0.0184492	0.0123339	PPARG/PTGER3	2
GO:0005504	fatty acid binding	3/125	49/18369	0.00451155	0.0203387	0.0135971	PPARG/GSTP1/GSTA1	3
GO:0010181	FMN binding	2/125	15/18369	0.00455188	0.0203387	0.0135971	NOS2/NOS3	2
GO:0015378	sodium:chloride symporter activity	2/125	15/18369	0.00455188	0.0203387	0.0135971	SLC6A4/SLC6A2	2
GO:0031625	ubiquitin protein ligase binding	7/125	301/18369	0.00455625	0.0203387	0.0135971	HSP90AA1/BCL2/JUN/CASP8/EGFR/NFKBIA/TP53	7
GO:0005496	steroid binding	4/125	99/18369	0.00467679	0.0206638	0.0138144	ESR1/NR3C1/CYP3A4/CAV1	4
GO:0015373	monoatomic anion:sodium symporter activity	2/125	16/18369	0.00517908	0.0222034	0.0148436	SLC6A4/SLC6A2	2
GO:0016641	oxidoreductase activity, acting on the CH-NH2 group of donors, oxygen as acceptor	2/125	16/18369	0.00517908	0.0222034	0.0148436	MAOA/VCAM1	2
GO:0030297	transmembrane receptor protein tyrosine kinase activator activity	2/125	16/18369	0.00517908	0.0222034	0.0148436	EGFR/EGF	2
GO:0004620	phospholipase activity	4/125	104/18369	0.00556637	0.0236298	0.0157972	CHRM3/CHRM1/HMOX1/EDNRA	4
GO:0140296	general transcription initiation factor binding	3/125	53/18369	0.00562455	0.0236449	0.0158074	JUN/ESR1/TP53	3
GO:0005149	interleukin-1 receptor binding	2/125	17/18369	0.00584361	0.024157	0.0161497	IL1B/IL1A	2
GO:0008201	heparin binding	5/125	168/18369	0.00585793	0.024157	0.0161497	VEGFA/MPO/CXCL10/FGFR1/FGF2	5
GO:0030374	nuclear receptor coactivator activity	3/125	55/18369	0.00623733	0.0254789	0.0170334	FGF2/NCOA1/NCOA2	3
GO:0031690	adrenergic receptor binding	2/125	18/18369	0.00654494	0.0264856	0.0177064	ADRA2A/ADRB1	2
GO:0005326	neurotransmitter transmembrane transporter activity	2/125	19/18369	0.00728255	0.0291976	0.0195195	SLC6A4/SLC6A2	2
GO:0005123	death receptor binding	2/125	20/18369	0.00805592	0.031711	0.0211998	CASP3/CASP8	2
GO:0016638	oxidoreductase activity, acting on the CH-NH2 group of donors	2/125	20/18369	0.00805592	0.031711	0.0211998	MAOA/VCAM1	2
GO:0016765	transferase activity, transferring alkyl or aryl (other than methyl) groups	3/125	61/18369	0.00830806	0.0324089	0.0216664	GSTP1/GSTM1/GSTA1	3
GO:0005507	copper ion binding	3/125	62/18369	0.00868777	0.0335876	0.0224543	SOD1/IL1A/TP53	3
GO:0015377	chloride:monoatomic cation symporter activity	2/125	21/18369	0.00886453	0.0339676	0.0227084	SLC6A4/SLC6A2	2
GO:1990841	promoter-specific chromatin binding	3/125	63/18369	0.00907753	0.0344787	0.02305	STAT1/IRF3/TP53	3
GO:0004222	metalloendopeptidase activity	4/125	122/18369	0.0096873	0.0359275	0.0240186	MMP1/MMP3/MMP2/MMP9	4
GO:0004602	glutathione peroxidase activity	2/125	22/18369	0.00970789	0.0359275	0.0240186	GSTP1/GSTA1	2
GO:0070182	DNA polymerase binding	2/125	22/18369	0.00970789	0.0359275	0.0240186	HSP90AA1/PCNA	2
GO:1901681	sulfur compound binding	6/125	269/18369	0.0102772	0.0377123	0.0252118	GSTP1/VEGFA/MPO/CXCL10/FGFR1/FGF2	6
GO:0015296	monoatomic anion:monoatomic cation symporter activity	2/125	23/18369	0.0105855	0.0381959	0.0255351	SLC6A4/SLC6A2	2
GO:0043274	phospholipase binding	2/125	23/18369	0.0105855	0.0381959	0.0255351	SELE/BTK	2
GO:0016298	lipase activity	4/125	126/18369	0.0108136	0.0386965	0.0258698	CHRM3/CHRM1/HMOX1/EDNRA	4
GO:0008237	metallopeptidase activity	5/125	197/18369	0.0112255	0.0398412	0.0266351	LTA4H/MMP1/MMP3/MMP2/MMP9	5
GO:0003707	nuclear steroid receptor activity	2/125	24/18369	0.0114968	0.0401461	0.0268389	ESR1/NR3C1	2
GO:0008395	steroid hydroxylase activity	2/125	24/18369	0.0114968	0.0401461	0.0268389	CYP3A4/CYP1A1	2
GO:0070330	aromatase activity	2/125	25/18369	0.0124414	0.043097	0.0288116	CYP3A4/CYP1A1	2
GO:0001091	RNA polymerase II general transcription initiation factor binding	2/125	26/18369	0.0134187	0.0457505	0.0305856	ESR1/TP53	2
GO:0019211	phosphatase activator activity	2/125	26/18369	0.0134187	0.0457505	0.0305856	MAPK14/IGFBP3	2
GO:0030295	protein kinase activator activity	4/125	135/18369	0.0136483	0.0461695	0.0308657	CHRM3/EGFR/EGF/CD40LG	4
GO:0042379	chemokine receptor binding	3/125	74/18369	0.0140413	0.0471308	0.0315083	STAT1/CCL2/CXCL10	3
GO:0001664	G protein-coupled receptor binding	6/125	289/18369	0.014232	0.0474037	0.0316908	ADRA2A/ADRB1/STAT1/CCL2/IL2/CXCL10	6
GO:0023026	MHC class II protein complex binding	2/125	27/18369	0.0144283	0.0476906	0.0318826	HSP90AA1/CD4	2
GO:0030971	receptor tyrosine kinase binding	3/125	76/18369	0.0150794	0.0494648	0.0330688	PCNA/PTPN2/TP53	3

## Sheet: 164 KEGG
ID	Description	GeneRatio	BgRatio	pvalue	p.adjust	qvalue	geneID	Count
hsa04933	AGE-RAGE signaling pathway in diabetic complications	28/120	100/8637	8.03e-30	2.02e-27	6.85e-28	BCL2/JUN/CASP3/PRKCA/MAPK14/MAPK8/STAT1/ICAM1/SELE/VCAM1/VEGFA/CCND1/MMP2/MAPK1/IL6/F3/IL1B/CCL2/NOS3/THBD/SERPINE1/COL1A1/IL1A/STAT3/MAPK3/PRKCD/PRKCE/TNF	28
hsa05418	Fluid shear stress and atherosclerosis	28/120	139/8637	1.91e-25	2.4e-23	8.15e-24	HSP90AA1/BCL2/JUN/KDR/MAPK14/MAPK8/HMOX1/ICAM1/SELE/VCAM1/GSTP1/GSTM1/VEGFA/MMP2/MMP9/CAV1/IL1B/CCL2/NOS3/THBD/IL1A/NFE2L2/NQO1/CHUK/GSTA1/PDGFB/TNF/TP53	28
hsa05417	Lipid and atherosclerosis	32/120	215/8637	9.59e-25	8.03e-23	2.73e-23	HSP90AA1/BCL2/JUN/CASP3/CASP8/PRKCA/PPARG/MAPK14/MAPK8/MMP1/CYP1A1/ICAM1/SELE/VCAM1/MMP3/MMP9/MAPK1/IL6/NFKBIA/IL1B/CCL2/NOS3/NFE2L2/CHUK/CD40LG/IRF3/STAT3/MAPK3/FAS/TLR4/TNF/TP53	32
hsa04668	TNF signaling pathway	24/120	114/8637	2.45e-22	1.54e-20	5.22e-21	PTGS2/JUN/CASP3/CASP8/MAPK14/MAPK8/ICAM1/SELE/VCAM1/MMP3/MMP9/MAPK1/IL6/NFKBIA/IL1B/CCL2/CXCL10/CHUK/IRF1/MAPK3/FAS/CREB1/CSF2/TNF	24
hsa04657	IL-17 signaling pathway	22/120	94/8637	1.31e-21	6.59e-20	2.24e-20	PTGS2/HSP90AA1/JUN/CASP3/CASP8/MAPK14/IL4/MAPK8/MMP1/MMP3/MMP9/MAPK1/IL6/NFKBIA/IL1B/CCL2/CXCL10/CHUK/MAPK3/MUC5AC/CSF2/TNF	22
hsa05167	Kaposi sarcoma-associated herpesvirus infection	26/120	194/8637	6.28e-19	2.63e-17	8.93e-18	PTGS2/JUN/CASP3/CASP8/MAPK14/MAPK8/STAT1/ICAM1/VEGFA/CCND1/MAPK1/IL6/NFKBIA/IFNGR1/CHUK/IRF3/STAT3/PDGFB/MAPK3/FGF2/FAS/CREB1/CSF2/MYC/TP53/PIK3CG	26
hsa05161	Hepatitis B	23/120	162/8637	2.26e-17	8.1e-16	2.75e-16	BCL2/JUN/CASP3/CASP8/PRKCA/MAPK14/MAPK8/STAT1/MMP9/MAPK1/IL6/NFKBIA/CHUK/PCNA/IRF3/STAT3/MAPK3/FAS/TLR4/CREB1/MYC/TNF/TP53	23
hsa05215	Prostate cancer	19/120	97/8637	3.41e-17	1.07e-15	3.63e-16	HSP90AA1/BCL2/PLAU/GSTP1/MMP3/EGFR/CCND1/MMP9/MAPK1/EGF/NFKBIA/ERBB2/CHUK/FGFR1/PDGFB/MAPK3/PDGFRB/CREB1/TP53	19
hsa05205	Proteoglycans in cancer	24/120	205/8637	3.97e-16	1.11e-14	3.76e-15	CASP3/PRKCA/ESR1/KDR/MAPK14/PLAU/EGFR/VEGFA/CCND1/MMP2/MMP9/MAPK1/ERBB2/CAV1/COL1A1/STAT3/FGFR1/MAPK3/FGF2/FAS/TLR4/MYC/TNF/TP53	24
hsa04151	PI3K-Akt signaling pathway	30/120	359/8637	6.23e-16	1.56e-14	5.31e-15	HSP90AA1/CHRM1/CHRM2/BCL2/PRKCA/KDR/IL4/EGFR/VEGFA/CCND1/MAPK1/EGF/IL6/ERBB2/NOS3/IL2/COL1A1/CHUK/SPP1/FGFR1/FLT1/PDGFB/MAPK3/PDGFRB/FGF2/TLR4/CREB1/MYC/TP53/PIK3CG	30
hsa05142	Chagas disease	18/120	102/8637	1.73e-15	3.96e-14	1.34e-14	JUN/CASP8/NOS2/MAPK14/MAPK8/MAPK1/IL6/NFKBIA/IL1B/CCL2/IL2/SERPINE1/IFNGR1/CHUK/MAPK3/FAS/TLR4/TNF	18
hsa05163	Human cytomegalovirus infection	24/120	225/8637	3.39e-15	7.08e-14	2.41e-14	PTGS2/CASP3/CASP8/PRKCA/MAPK14/EGFR/VEGFA/CCND1/MAPK1/IL6/NFKBIA/IL1B/CCL2/PTGER3/CHUK/IRF3/STAT3/MAPK3/FAS/SP1/CREB1/MYC/TNF/TP53	24
hsa05219	Bladder cancer	13/120	41/8637	4.71e-15	9.09e-14	3.09e-14	MMP1/EGFR/VEGFA/CCND1/MMP2/MMP9/MAPK1/EGF/ERBB2/MAPK3/CDH1/MYC/TP53	13
hsa04066	HIF-1 signaling pathway	18/120	109/8637	5.9e-15	1.06e-13	3.59e-14	BCL2/PRKCA/NOS2/HMOX1/EGFR/VEGFA/MAPK1/EGF/IL6/ERBB2/NOS3/SERPINE1/IFNGR1/STAT3/FLT1/MAPK3/TIMP1/TLR4	18
hsa05145	Toxoplasmosis	18/120	111/8637	8.23e-15	1.38e-13	4.68e-14	BCL2/CASP3/CASP8/NOS2/MAPK14/MAPK8/STAT1/ALOX5/MAPK1/NFKBIA/IFNGR1/CHUK/CD40LG/STAT3/MAPK3/TLR4/TNF/PIK3CG	18
hsa05164	Influenza A	20/120	171/8637	1.5e-13	2.35e-12	7.99e-13	CASP3/CASP8/PRKCA/STAT1/ICAM1/MAPK1/IL6/NFKBIA/IL1B/CCL2/IFNGR1/IL1A/CXCL10/CHUK/IRF3/MAPK3/FAS/TLR4/PRSS1/TNF	20
hsa05169	Epstein-Barr virus infection	21/120	202/8637	3.67e-13	5.42e-12	1.84e-12	BCL2/JUN/CASP3/CASP8/MAPK14/MAPK8/STAT1/ICAM1/PSMD3/CCND1/IL6/NFKBIA/CXCL10/CHUK/IRF3/STAT3/FAS/BTK/MYC/TNF/TP53	21
hsa05162	Measles	18/120	138/8637	4.11e-13	5.73e-12	1.95e-12	BCL2/JUN/CASP3/CASP8/MAPK8/STAT1/CCND1/IL6/NFKBIA/IL1B/IL2/IL1A/CHUK/IRF3/STAT3/FAS/TLR4/TP53	18
hsa05171	Coronavirus disease - COVID-19	22/120	232/8637	6.29e-13	8.32e-12	2.82e-12	JUN/PRKCA/MAPK14/MAPK8/MMP1/STAT1/MMP3/EGFR/MAPK1/IL6/NFKBIA/IL1B/CCL2/IL2/CXCL10/CHUK/IRF3/STAT3/MAPK3/TLR4/CSF2/TNF	22
hsa04625	C-type lectin receptor signaling pathway	16/120	104/8637	6.65e-13	8.35e-12	2.84e-12	PTGS2/JUN/CASP8/MAPK14/MAPK8/STAT1/MAPK1/IL6/NFKBIA/IL1B/IL2/CHUK/IRF1/MAPK3/PRKCD/TNF	16
hsa04620	Toll-like receptor signaling pathway	16/120	108/8637	1.22e-12	1.39e-11	4.72e-12	JUN/CASP8/MAPK14/MAPK8/STAT1/MAPK1/IL6/NFKBIA/IL1B/CXCL10/CHUK/SPP1/IRF3/MAPK3/TLR4/TNF	16
hsa04659	Th17 cell differentiation	16/120	108/8637	1.22e-12	1.39e-11	4.72e-12	HSP90AA1/JUN/MAPK14/IL4/MAPK8/STAT1/MAPK1/IL6/NFKBIA/IL1B/IL2/IFNGR1/CHUK/STAT3/MAPK3/CD4	16
hsa05133	Pertussis	14/120	76/8637	1.54e-12	1.68e-11	5.71e-12	JUN/CASP3/NOS2/MAPK14/MAPK8/MAPK1/IL6/IL1B/IL1A/IRF1/IRF3/MAPK3/TLR4/TNF	14
hsa04926	Relaxin signaling pathway	17/120	129/8637	1.64e-12	1.71e-11	5.82e-12	JUN/PRKCA/NOS2/MAPK14/MAPK8/MMP1/EGFR/VEGFA/MMP2/MMP9/MAPK1/NFKBIA/NOS3/COL1A1/MAPK3/CREB1/ACTA2	17
hsa05140	Leishmaniasis	14/120	77/8637	1.86e-12	1.87e-11	6.34e-12	PTGS2/JUN/NOS2/MAPK14/IL4/STAT1/MAPK1/NFKBIA/IL1B/IFNGR1/IL1A/MAPK3/TLR4/TNF	14
hsa04010	MAPK signaling pathway	24/120	301/8637	2.2e-12	2.13e-11	7.22e-12	JUN/CASP3/PRKCA/KDR/MAPK14/MAPK8/EGFR/VEGFA/MAPK1/EGF/ERBB2/IL1B/IL1A/CHUK/FGFR1/FLT1/PDGFB/MAPK3/PDGFRB/FGF2/FAS/MYC/TNF/TP53	24
hsa01521	EGFR tyrosine kinase inhibitor resistance	14/120	79/8637	2.69e-12	2.5e-11	8.5e-12	BCL2/PRKCA/KDR/EGFR/VEGFA/MAPK1/EGF/IL6/ERBB2/STAT3/PDGFB/MAPK3/PDGFRB/FGF2	14
hsa04020	Calcium signaling pathway	22/120	253/8637	3.66e-12	3.28e-11	1.11e-11	CHRM3/CHRM1/ADRA1A/CHRM2/ADRA1B/PRKCA/NOS2/KDR/ADRB1/EGFR/VEGFA/EGF/ERBB2/PTGER3/NOS3/FGFR1/FLT1/PDGFB/PDGFRB/EDNRA/FGF2/HRH1	22
hsa05207	Chemical carcinogenesis - receptor activation	20/120	212/8637	8.76e-12	7.58e-11	2.57e-11	HSP90AA1/BCL2/JUN/PRKCA/ESR1/ADRB1/CYP3A4/CYP1A1/GSTM1/EGFR/VEGFA/CCND1/MAPK1/EGF/GSTA1/STAT3/MAPK3/FGF2/CREB1/MYC	20
hsa05160	Hepatitis C	17/120	158/8637	4.55e-11	3.81e-10	1.29e-10	CASP3/CASP8/STAT1/EGFR/CCND1/MAPK1/EGF/NFKBIA/CXCL10/CHUK/IRF3/STAT3/MAPK3/FAS/MYC/TNF/TP53	17
hsa04915	Estrogen signaling pathway	16/120	137/8637	5.08e-11	4.11e-10	1.4e-10	HSP90AA1/OPRM1/BCL2/JUN/ESR1/EGFR/MMP2/MMP9/MAPK1/NOS3/MAPK3/SP1/CREB1/NCOA1/NCOA2/PRKCD	16
hsa01522	Endocrine resistance	14/120	98/8637	5.67e-11	4.44e-10	1.51e-10	BCL2/JUN/ESR1/MAPK14/MAPK8/EGFR/CCND1/MMP2/MMP9/MAPK1/ERBB2/MAPK3/SP1/TP53	14
hsa04621	NOD-like receptor signaling pathway	18/120	186/8637	6.98e-11	5.31e-10	1.8e-10	HSP90AA1/BCL2/JUN/CASP8/MAPK14/MAPK8/STAT1/MAPK1/IL6/NFKBIA/IL1B/CCL2/CHUK/IRF3/MAPK3/TLR4/PRKCD/TNF	18
hsa05208	Chemical carcinogenesis - reactive oxygen species	19/120	223/8637	1.81e-10	1.34e-09	4.55e-10	JUN/MAPK14/MAPK8/HMOX1/CYP1A1/GSTM1/EGFR/VEGFA/MAPK1/EGF/NFKBIA/SOD1/NFE2L2/NQO1/CHUK/CAT/GSTA1/MAPK3/PRKCD	19
hsa05235	PD-L1 expression and PD-1 checkpoint pathway in cancer	13/120	89/8637	2.15e-10	1.54e-09	5.24e-10	JUN/MAPK14/STAT1/EGFR/MAPK1/EGF/NFKBIA/IFNGR1/CHUK/STAT3/MAPK3/CD4/TLR4	13
hsa04510	Focal adhesion	18/120	203/8637	2.98e-10	2.08e-09	7.07e-10	BCL2/JUN/PRKCA/KDR/MAPK8/EGFR/VEGFA/CCND1/MAPK1/EGF/ERBB2/CAV1/COL1A1/SPP1/FLT1/PDGFB/MAPK3/PDGFRB	18
hsa05323	Rheumatoid arthritis	13/120	93/8637	3.79e-10	2.57e-09	8.74e-10	JUN/MMP1/ICAM1/MMP3/VEGFA/IL6/IL1B/CCL2/IL1A/FLT1/TLR4/CSF2/TNF	13
hsa05212	Pancreatic cancer	12/120	76/8637	4.35e-10	2.8e-09	9.51e-10	MAPK8/STAT1/EGFR/VEGFA/CCND1/MAPK1/EGF/ERBB2/CHUK/STAT3/MAPK3/TP53	12
hsa04380	Osteoclast differentiation	15/120	135/8637	4.35e-10	2.8e-09	9.51e-10	JUN/PPARG/MAPK14/MAPK8/STAT1/MAPK1/NFKBIA/IL1B/IFNGR1/IL1A/CHUK/MAPK3/CREB1/BTK/TNF	15
hsa05135	Yersinia infection	15/120	137/8637	5.37e-10	3.37e-09	1.14e-09	JUN/MAPK14/MAPK8/MAPK1/IL6/NFKBIA/IL1B/CCL2/IL2/CHUK/IRF3/MAPK3/CD4/TLR4/TNF	15
hsa05321	Inflammatory bowel disease	11/120	65/8637	1.11e-09	6.82e-09	2.32e-09	JUN/IL4/STAT1/IL6/IL1B/IL2/IFNGR1/IL1A/STAT3/TLR4/TNF	11
hsa04064	NF-kappa B signaling pathway	13/120	104/8637	1.57e-09	9.4e-09	3.19e-09	PTGS2/BCL2/PLAU/ICAM1/VCAM1/NFKBIA/IL1B/PARP1/CHUK/CD40LG/TLR4/BTK/TNF	13
hsa04664	Fc epsilon RI signaling pathway	11/120	68/8637	1.84e-09	1.08e-08	3.66e-09	PRKCA/MAPK14/IL4/MAPK8/ALOX5/MAPK1/MAPK3/FCER1A/BTK/CSF2/TNF	11
hsa05152	Tuberculosis	16/120	180/8637	3.05e-09	1.74e-08	5.91e-09	BCL2/CASP3/CASP8/NOS2/MAPK14/MAPK8/STAT1/MAPK1/IL6/IL1B/IFNGR1/IL1A/MAPK3/TLR4/CREB1/TNF	16
hsa05218	Melanoma	11/120	72/8637	3.47e-09	1.93e-08	6.57e-09	EGFR/CCND1/MAPK1/EGF/FGFR1/PDGFB/MAPK3/PDGFRB/FGF2/CDH1/TP53	11
hsa01524	Platinum drug resistance	11/120	73/8637	4.04e-09	2.2e-08	7.48e-09	BCL2/CASP3/CASP8/GSTP1/GSTM1/MAPK1/ERBB2/GSTA1/MAPK3/FAS/TP53	11
hsa04658	Th1 and Th2 cell differentiation	12/120	92/8637	4.22e-09	2.25e-08	7.66e-09	JUN/MAPK14/IL4/MAPK8/STAT1/MAPK1/NFKBIA/IL2/IFNGR1/CHUK/MAPK3/CD4	12
hsa04630	JAK-STAT signaling pathway	15/120	166/8637	7.89e-09	4.12e-08	1.4e-08	BCL2/IL4/STAT1/EGFR/CCND1/EGF/IL6/IL2/IFNGR1/STAT3/PDGFB/PDGFRB/CSF2/MYC/PTPN2	15
hsa04660	T cell receptor signaling pathway	13/120	121/8637	1.03e-08	5.3e-08	1.8e-08	JUN/MAPK14/IL4/MAPK8/MAPK1/NFKBIA/IL2/CHUK/CD40LG/MAPK3/CD4/CSF2/TNF	13
hsa05224	Breast cancer	14/120	147/8637	1.31e-08	6.58e-08	2.23e-08	JUN/ESR1/EGFR/CCND1/MAPK1/EGF/ERBB2/FGFR1/MAPK3/FGF2/SP1/MYC/NCOA1/TP53	14
hsa05144	Malaria	9/120	50/8637	2.21e-08	1.09e-07	3.7e-08	ICAM1/SELE/VCAM1/IL6/IL1B/CCL2/CD40LG/TLR4/TNF	9
hsa05165	Human papillomavirus infection	20/120	331/8637	2.36e-08	1.13e-07	3.84e-08	PTGS2/CASP3/CASP8/STAT1/EGFR/VEGFA/CCND1/MAPK1/EGF/COL1A1/CHUK/SPP1/IRF1/IRF3/MAPK3/PDGFRB/FAS/CREB1/TNF/TP53	20
hsa05210	Colorectal cancer	11/120	86/8637	2.38e-08	1.13e-07	3.84e-08	BCL2/JUN/CASP3/MAPK8/EGFR/CCND1/MAPK1/EGF/MAPK3/MYC/TP53	11
hsa05143	African trypanosomiasis	8/120	37/8637	3.03e-08	1.41e-07	4.78e-08	PRKCA/ICAM1/SELE/VCAM1/IL6/IL1B/FAS/TNF	8
hsa05170	Human immunodeficiency virus 1 infection	16/120	212/8637	3.22e-08	1.47e-07	4.98e-08	BCL2/JUN/CASP3/CASP8/PRKCA/MAPK14/MAPK8/MAPK1/NFKBIA/CHUK/IRF3/MAPK3/CD4/FAS/TLR4/TNF	16
hsa04210	Apoptosis	13/120	136/8637	4.28e-08	1.92e-07	6.52e-08	BCL2/JUN/CASP3/CASP8/MAPK8/MAPK1/NFKBIA/PARP1/CHUK/MAPK3/FAS/TNF/TP53	13
hsa05206	MicroRNAs in cancer	19/120	310/8637	4.4e-08	1.94e-07	6.59e-08	PTGS2/BCL2/CASP3/PRKCA/PLAU/HMOX1/EGFR/VEGFA/CCND1/MMP9/MAPK1/ERBB2/STAT3/PDGFB/MAPK3/PDGFRB/MYC/PRKCE/TP53	19
hsa05131	Shigellosis	17/120	247/8637	4.52e-08	1.96e-07	6.65e-08	BCL2/JUN/MAPK14/MAPK8/EGFR/MAPK1/NFKBIA/IL1B/CHUK/IRF3/MAPK3/TLR4/CSF2/PRKCD/PRKCE/TNF/TP53	17
hsa05132	Salmonella infection	17/120	249/8637	5.09e-08	2.17e-07	7.36e-08	HSP90AA1/BCL2/JUN/CASP3/CASP8/MAPK14/MAPK8/MAPK1/IL6/NFKBIA/IL1B/CHUK/MAPK3/TLR4/MYC/TNF/PIK3CG	17
hsa05166	Human T-cell leukemia virus 1 infection	16/120	222/8637	6.15e-08	2.57e-07	8.74e-08	JUN/MAPK8/ICAM1/CCND1/MAPK1/IL6/NFKBIA/IL2/CHUK/MAPK3/CD4/CREB1/CSF2/MYC/TNF/TP53	16
hsa04936	Alcoholic liver disease	13/120	142/8637	7.19e-08	2.96e-07	1e-07	CASP3/CASP8/MAPK14/MAPK8/CCND1/IL6/NFKBIA/IL1B/CHUK/IRF3/FAS/TLR4/TNF	13
hsa05213	Endometrial cancer	9/120	58/8637	8.58e-08	3.47e-07	1.18e-07	EGFR/CCND1/MAPK1/EGF/ERBB2/MAPK3/CDH1/MYC/TP53	9
hsa04015	Rap1 signaling pathway	15/120	210/8637	1.85e-07	7.38e-07	2.51e-07	PRKCA/KDR/MAPK14/EGFR/VEGFA/MAPK1/EGF/FGFR1/FLT1/PDGFB/MAPK3/PDGFRB/FGF2/CDH1/DRD2	15
hsa04217	Necroptosis	13/120	159/8637	2.73e-07	1.07e-06	3.63e-07	HSP90AA1/BCL2/CASP8/MAPK8/STAT1/IL1B/IFNGR1/IL1A/PARP1/STAT3/FAS/TLR4/TNF	13
hsa04917	Prolactin signaling pathway	9/120	70/8637	4.55e-07	1.73e-06	5.88e-07	ESR1/MAPK14/MAPK8/STAT1/CCND1/MAPK1/IRF1/STAT3/MAPK3	9
hsa05230	Central carbon metabolism in cancer	9/120	70/8637	4.55e-07	1.73e-06	5.88e-07	EGFR/MAPK1/ERBB2/FGFR1/MAPK3/PDGFRB/G6PD/MYC/TP53	9
hsa05225	Hepatocellular carcinoma	13/120	168/8637	5.17e-07	1.94e-06	6.57e-07	PRKCA/HMOX1/GSTP1/GSTM1/EGFR/CCND1/MAPK1/NFE2L2/NQO1/GSTA1/MAPK3/MYC/TP53	13
hsa05130	Pathogenic Escherichia coli infection	14/120	198/8637	5.54e-07	2.05e-06	6.95e-07	JUN/CASP3/CASP8/MAPK14/MAPK8/MAPK1/IL6/NFKBIA/IL1B/CHUK/MAPK3/FAS/TLR4/TNF	14
hsa05223	Non-small cell lung cancer	9/120	72/8637	5.82e-07	2.12e-06	7.2e-07	PRKCA/EGFR/CCND1/MAPK1/EGF/ERBB2/STAT3/MAPK3/TP53	9
hsa05216	Thyroid cancer	7/120	37/8637	6.11e-07	2.19e-06	7.44e-07	PPARG/CCND1/MAPK1/MAPK3/CDH1/MYC/TP53	7
hsa04071	Sphingolipid signaling pathway	11/120	121/8637	8.27e-07	2.89e-06	9.83e-07	BCL2/PRKCA/MAPK14/MAPK8/MAPK1/NOS3/MAPK3/FCER1A/PRKCE/TNF/TP53	11
hsa05214	Glioma	9/120	75/8637	8.3e-07	2.89e-06	9.83e-07	PRKCA/EGFR/CCND1/MAPK1/EGF/PDGFB/MAPK3/PDGFRB/TP53	9
hsa05231	Choline metabolism in cancer	10/120	98/8637	9.2e-07	3.16e-06	1.07e-06	JUN/PRKCA/MAPK8/EGFR/MAPK1/EGF/PDGFB/MAPK3/PDGFRB/SP1	10
hsa04370	VEGF signaling pathway	8/120	59/8637	1.35e-06	4.57e-06	1.55e-06	PTGS2/PRKCA/KDR/MAPK14/VEGFA/MAPK1/NOS3/MAPK3	8
hsa04068	FoxO signaling pathway	11/120	131/8637	1.83e-06	6.12e-06	2.08e-06	MAPK14/MAPK8/EGFR/CCND1/MAPK1/EGF/IL6/CHUK/CAT/STAT3/MAPK3	11
hsa04012	ErbB signaling pathway	9/120	85/8637	2.42e-06	8e-06	2.72e-06	JUN/PRKCA/MAPK8/EGFR/MAPK1/EGF/ERBB2/MAPK3/MYC	9
hsa04022	cGMP-PKG signaling pathway	12/120	167/8637	3.18e-06	1.04e-05	3.52e-06	ADRA1A/ADRA1B/ADRA2A/ADRB1/MAPK1/NOS3/ADRA2B/MAPK3/EDNRA/CREB1/PRKCE/PIK3CG	12
hsa04540	Gap junction	9/120	88/8637	3.25e-06	1.04e-05	3.54e-06	PRKCA/ADRB1/EGFR/MAPK1/EGF/PDGFB/MAPK3/PDGFRB/DRD2	9
hsa04371	Apelin signaling pathway	11/120	139/8637	3.28e-06	1.04e-05	3.54e-06	NOS2/CCND1/MAPK1/NOS3/SERPINE1/SPP1/MAPK3/CDH1/ACTA2/PRKCE/PIK3CG	11
hsa05221	Acute myeloid leukemia	8/120	67/8637	3.61e-06	1.13e-05	3.85e-06	CCND1/MAPK1/MPO/CHUK/STAT3/MAPK3/CSF2/MYC	8
hsa04726	Serotonergic synapse	10/120	115/8637	4.02e-06	1.24e-05	4.23e-06	PTGS1/PTGS2/SLC6A4/CASP3/PRKCA/MAOA/HTR3A/ALOX5/MAPK1/MAPK3	10
hsa04014	Ras signaling pathway	14/120	236/8637	4.49e-06	1.37e-05	4.67e-06	PRKCA/KDR/MAPK8/EGFR/VEGFA/MAPK1/EGF/CHUK/FGFR1/FLT1/PDGFB/MAPK3/PDGFRB/FGF2	14
hsa05222	Small cell lung cancer	9/120	92/8637	4.71e-06	1.42e-05	4.84e-06	PTGS2/BCL2/CASP3/NOS2/CCND1/NFKBIA/CHUK/MYC/TP53	9
hsa04912	GnRH signaling pathway	9/120	93/8637	5.16e-06	1.54e-05	5.23e-06	JUN/PRKCA/MAPK14/MAPK8/EGFR/MMP2/MAPK1/MAPK3/PRKCD	9
hsa04622	RIG-I-like receptor signaling pathway	8/120	71/8637	5.63e-06	1.66e-05	5.65e-06	CASP8/MAPK14/MAPK8/NFKBIA/CXCL10/CHUK/IRF3/TNF	8
hsa04919	Thyroid hormone signaling pathway	10/120	121/8637	6.36e-06	1.86e-05	6.3e-06	PRKCA/ESR1/STAT1/CCND1/MAPK1/MAPK3/MYC/NCOA1/NCOA2/TP53	10
hsa05226	Gastric cancer	11/120	149/8637	6.44e-06	1.86e-05	6.32e-06	BCL2/EGFR/CCND1/MAPK1/EGF/ERBB2/MAPK3/FGF2/CDH1/MYC/TP53	11
hsa05022	Pathways of neurodegeneration - multiple diseases	20/120	476/8637	7.69e-06	2.17e-05	7.38e-06	CHRM3/PTGS2/CHRM1/BCL2/CASP3/CASP8/PRKCA/NOS2/MAPK14/MAPK8/PSMD3/MAPK1/IL6/SOD1/IL1B/IL1A/CAT/MAPK3/FAS/TNF	20
hsa04115	p53 signaling pathway	8/120	74/8637	7.7e-06	2.17e-05	7.38e-06	BCL2/CASP3/CASP8/CCND1/SERPINE1/IGFBP3/FAS/TP53	8
hsa04623	Cytosolic DNA-sensing pathway	8/120	75/8637	8.52e-06	2.38e-05	8.07e-06	CASP3/CASP8/IL6/NFKBIA/IL1B/CXCL10/CHUK/IRF3	8
hsa04932	Non-alcoholic fatty liver disease	11/120	155/8637	9.42e-06	2.6e-05	8.82e-06	JUN/CASP3/CASP8/PPARG/MAPK14/MAPK8/IL6/IL1B/IL1A/FAS/TNF	11
hsa05146	Amoebiasis	9/120	102/8637	1.11e-05	2.99e-05	1.01e-05	CASP3/PRKCA/NOS2/IL6/IL1B/COL1A1/TLR4/CSF2/TNF	9
hsa05134	Legionellosis	7/120	56/8637	1.11e-05	2.99e-05	1.01e-05	CASP3/CASP8/IL6/NFKBIA/IL1B/TLR4/TNF	7
hsa05202	Transcriptional misregulation in cancer	12/120	193/8637	1.41e-05	3.76e-05	1.28e-05	PPARG/PLAU/MMP3/MMP9/IL6/MPO/IGFBP3/FLT1/SP1/CSF2/MYC/TP53	12
hsa04931	Insulin resistance	9/120	108/8637	1.76e-05	4.65e-05	1.58e-05	MAPK8/IL6/NFKBIA/NOS3/STAT3/CREB1/PRKCD/PRKCE/TNF	9
hsa05332	Graft-versus-host disease	6/120	42/8637	2.21e-05	5.78e-05	1.96e-05	IL6/IL1B/IL2/IL1A/FAS/TNF	6
hsa05020	Prion disease	14/120	272/8637	2.27e-05	5.88e-05	2e-05	CASP3/MAPK14/MAPK8/PSMD3/MAPK1/IL6/SOD1/CAV1/IL1B/IL1A/MAPK3/CREB1/PRKCD/TNF	14
hsa04725	Cholinergic synapse	9/120	113/8637	2.54e-05	6.5e-05	2.21e-05	CHRM3/CHRM1/CHRM2/BCL2/PRKCA/MAPK1/MAPK3/CREB1/PIK3CG	9
hsa04930	Type II diabetes mellitus	6/120	46/8637	3.77e-05	9.57e-05	3.25e-05	MAPK8/MAPK1/MAPK3/PRKCD/PRKCE/TNF	6
hsa04722	Neurotrophin signaling pathway	9/120	119/8637	3.83e-05	9.62e-05	3.27e-05	BCL2/JUN/MAPK14/MAPK8/MAPK1/NFKBIA/MAPK3/PRKCD/TP53	9
hsa04935	Growth hormone synthesis, secretion and action	9/120	120/8637	4.1e-05	0.000101796	3.46e-05	PRKCA/MAPK14/MAPK8/STAT1/MAPK1/IGFBP3/STAT3/MAPK3/CREB1	9
hsa05120	Epithelial cell signaling in Helicobacter pylori infection	7/120	70/8637	4.87e-05	0.000119892	4.07e-05	JUN/CASP3/MAPK14/MAPK8/EGFR/NFKBIA/CHUK	7
hsa04261	Adrenergic signaling in cardiomyocytes	10/120	154/8637	5.25e-05	0.000127859	4.34e-05	ADRA1A/ADRA1B/BCL2/PRKCA/MAPK14/ADRB1/MAPK1/MAPK3/CREB1/PIK3CG	10
hsa04218	Cellular senescence	10/120	156/8637	5.85e-05	0.000141304	4.8e-05	MAPK14/CCND1/MAPK1/IL6/SERPINE1/IL1A/IGFBP3/MAPK3/MYC/TP53	10
hsa04024	cAMP signaling pathway	12/120	225/8637	6.42e-05	0.00015356	5.22e-05	CHRM1/CHRM2/JUN/ADRB1/MAPK8/MAPK1/NFKBIA/PTGER3/MAPK3/EDNRA/CREB1/DRD2	12
hsa05010	Alzheimer disease	16/120	384/8637	7.62e-05	0.000180448	6.13e-05	CHRM3/PTGS2/CHRM1/CASP3/CASP8/NOS2/MAPK8/PSMD3/MAPK1/IL6/IL1B/IL1A/CHUK/MAPK3/FAS/TNF	16
hsa05220	Chronic myeloid leukemia	7/120	76/8637	8.3e-05	0.00019459	6.61e-05	CCND1/MAPK1/NFKBIA/CHUK/MAPK3/MYC/TP53	7
hsa04650	Natural killer cell mediated cytotoxicity	9/120	132/8637	8.65e-05	0.000200948	6.83e-05	CASP3/PRKCA/ICAM1/MAPK1/IFNGR1/MAPK3/FAS/CSF2/TNF	9
hsa04270	Vascular smooth muscle contraction	9/120	134/8637	9.71e-05	0.00022368	7.6e-05	ADRA1A/ADRA1B/PRKCA/MAPK1/MAPK3/EDNRA/ACTA2/PRKCD/PRKCE	9
hsa04928	Parathyroid hormone synthesis, secretion and action	8/120	106/8637	0.00010647	0.000242945	8.25e-05	BCL2/PRKCA/EGFR/MAPK1/FGFR1/MAPK3/SP1/CREB1	8
hsa05415	Diabetic cardiomyopathy	11/120	203/8637	0.000114125	0.000258067	8.77e-05	PRKCA/MAPK14/MAPK8/MMP2/MMP9/NOS3/COL1A1/PARP1/SP1/G6PD/PRKCD	11
hsa05203	Viral carcinogenesis	11/120	204/8637	0.00011923	0.000267204	9.08e-05	JUN/CASP3/CASP8/CCND1/MAPK1/NFKBIA/IRF3/STAT3/MAPK3/CREB1/TP53	11
hsa04080	Neuroactive ligand-receptor interaction	15/120	367/8637	0.000160835	0.000357253	0.000121356	CHRM3/CHRM1/ADRA1A/CHRM2/ADRA1B/OPRM1/NR3C1/ADRA2A/ADRB1/PTGER3/ADRA2B/EDNRA/HRH1/DRD2/PRSS1	15
hsa05330	Allograft rejection	5/120	38/8637	0.000165649	0.000364718	0.000123892	IL4/IL2/CD40LG/FAS/TNF	5
hsa05416	Viral myocarditis	6/120	60/8637	0.000172222	0.000375893	0.000127688	CASP3/CASP8/ICAM1/CCND1/CAV1/CD40LG	6
hsa04072	Phospholipase D signaling pathway	9/120	148/8637	0.000207387	0.000448742	0.000152435	PRKCA/EGFR/MAPK1/EGF/PDGFB/MAPK3/PDGFRB/FCER1A/PIK3CG	9
hsa04060	Cytokine-cytokine receptor interaction	13/120	297/8637	0.000232738	0.000499294	0.000169607	IL4/IL6/IL1B/CCL2/IL2/IFNGR1/IL1A/CXCL10/CD40LG/CD4/FAS/CSF2/TNF	13
hsa04921	Oxytocin signaling pathway	9/120	154/8637	0.000279373	0.00059426	0.000201866	PTGS2/JUN/PRKCA/EGFR/CCND1/MAPK1/NOS3/MAPK3/PIK3CG	9
hsa04940	Type I diabetes mellitus	5/120	43/8637	0.000300565	0.000633965	0.000215354	IL1B/IL2/IL1A/FAS/TNF	5
hsa04611	Platelet activation	8/120	124/8637	0.000315829	0.000660608	0.000224405	PTGS1/MAPK14/MAPK1/NOS3/COL1A1/MAPK3/BTK/PIK3CG	8
hsa04062	Chemokine signaling pathway	10/120	192/8637	0.000324849	0.000673763	0.000228873	STAT1/MAPK1/NFKBIA/CCL2/CXCL10/CHUK/STAT3/MAPK3/PRKCD/PIK3CG	10
hsa04810	Regulation of actin cytoskeleton	11/120	229/8637	0.000327486	0.000673763	0.000228873	CHRM3/CHRM1/CHRM2/EGFR/MAPK1/EGF/FGFR1/PDGFB/MAPK3/PDGFRB/FGF2	11
hsa05204	Chemical carcinogenesis - DNA adducts	6/120	70/8637	0.000402925	0.00082223	0.000279306	PTGS2/CYP3A4/CYP1A1/GSTP1/GSTM1/GSTA1	6
hsa04750	Inflammatory mediator regulation of TRP channels	7/120	98/8637	0.000408212	0.000826301	0.000280689	PRKCA/MAPK14/MAPK8/IL1B/HRH1/PRKCD/PRKCE	7
hsa04640	Hematopoietic cell lineage	7/120	99/8637	0.000434286	0.000872047	0.000296229	IL4/IL6/IL1B/IL1A/CD4/CSF2/TNF	7
hsa01523	Antifolate resistance	4/120	30/8637	0.000734517	0.0014632	0.000497042	IL6/IL1B/CHUK/TNF	4
hsa05310	Asthma	4/120	31/8637	0.000834357	0.00164901	0.000560157	IL4/CD40LG/FCER1A/TNF	4
hsa04215	Apoptosis - multiple species	4/120	32/8637	0.000943404	0.00184996	0.000628419	BCL2/CASP3/CASP8/MAPK8	4
hsa04662	B cell receptor signaling pathway	6/120	84/8637	0.00106701	0.00207612	0.000705244	JUN/MAPK1/NFKBIA/CHUK/MAPK3/BTK	6
hsa04610	Complement and coagulation cascades	6/120	86/8637	0.00120672	0.00232989	0.00079145	PLAU/F3/THBD/SERPINE1/F7/F9	6
hsa04148	Efferocytosis	8/120	156/8637	0.0014391	0.00275736	0.000936659	PTGS2/CASP3/PPARG/MAPK14/ALOX5/MAPK1/MAPK3/CREB1	8
hsa04520	Adherens junction	6/120	93/8637	0.00180851	0.00341305	0.00115939	EGFR/MAPK1/ERBB2/FGFR1/MAPK3/CDH1	6
hsa04970	Salivary secretion	6/120	93/8637	0.00180851	0.00341305	0.00115939	CHRM3/ADRA1A/ADRA1B/PRKCA/ADRB1/MUC5AC	6
hsa04728	Dopaminergic synapse	7/120	132/8637	0.00236092	0.00442233	0.00150224	PRKCA/MAPK14/MAOA/MAPK8/COMT/CREB1/DRD2	7
hsa04920	Adipocytokine signaling pathway	5/120	69/8637	0.00263454	0.00486229	0.00165169	MAPK8/NFKBIA/CHUK/STAT3/TNF	5
hsa05211	Renal cell carcinoma	5/120	69/8637	0.00263454	0.00486229	0.00165169	JUN/VEGFA/MAPK1/PDGFB/MAPK3	5
hsa00982	Drug metabolism - cytochrome P450	5/120	72/8637	0.00317362	0.00581445	0.00197513	MAOA/CYP3A4/GSTP1/GSTM1/GSTA1	5
hsa04550	Signaling pathways regulating pluripotency of stem cells	7/120	143/8637	0.00369549	0.00672151	0.00228326	MAPK14/MAPK1/STAT3/FGFR1/MAPK3/FGF2/MYC	7
hsa00980	Metabolism of xenobiotics by cytochrome P450	5/120	78/8637	0.00448356	0.00809622	0.00275024	CYP3A4/CYP1A1/GSTP1/GSTM1/GSTA1	5
hsa04672	Intestinal immune network for IgA production	4/120	49/8637	0.00463727	0.008255	0.00280417	IL4/IL6/IL2/CD40LG	4
hsa05030	Cocaine addiction	4/120	49/8637	0.00463727	0.008255	0.00280417	JUN/MAOA/CREB1/DRD2	4
hsa00983	Drug metabolism - other enzymes	5/120	80/8637	0.00499497	0.00882914	0.0029992	CYP3A4/GSTP1/GSTM1/MPO/GSTA1	5
hsa04670	Leukocyte transendothelial migration	6/120	115/8637	0.00521833	0.00915944	0.0031114	PRKCA/MAPK14/ICAM1/VCAM1/MMP2/MMP9	6
hsa05320	Autoimmune thyroid disease	4/120	53/8637	0.00614261	0.0107069	0.00363707	IL4/IL2/CD40LG/FAS	4
hsa00480	Glutathione metabolism	4/120	57/8637	0.00794234	0.0137485	0.00467027	GSTP1/GSTM1/GSTA1/G6PD	4
hsa04923	Regulation of lipolysis in adipocytes	4/120	58/8637	0.00844086	0.0145113	0.00492941	PTGS1/PTGS2/ADRB1/PTGER3	4
hsa00590	Arachidonic acid metabolism	4/120	61/8637	0.0100581	0.0171741	0.00583394	PTGS1/PTGS2/LTA4H/ALOX5	4
hsa04666	Fc gamma R-mediated phagocytosis	5/120	97/8637	0.0111213	0.0188611	0.006407	PRKCA/MAPK1/MAPK3/PRKCD/PRKCE	5
hsa04929	GnRH secretion	4/120	64/8637	0.0118643	0.0199861	0.00678916	PRKCA/MAPK1/SPP1/MAPK3	4
hsa04061	Viral protein interaction with cytokine and cytokine receptor	5/120	100/8637	0.0125747	0.0210416	0.0071477	IL6/CCL2/IL2/CXCL10/TNF	5
hsa04914	Progesterone-mediated oocyte maturation	5/120	102/8637	0.0136121	0.0226267	0.00768616	HSP90AA1/MAPK14/MAPK8/MAPK1/MAPK3	5
hsa04960	Aldosterone-regulated sodium reabsorption	3/120	37/8637	0.014414	0.0238021	0.00808542	PRKCA/MAPK1/MAPK3	3
hsa05031	Amphetamine addiction	4/120	69/8637	0.0153139	0.0251229	0.00853408	JUN/PRKCA/MAOA/CREB1	4
hsa05340	Primary immunodeficiency	3/120	38/8637	0.0154938	0.0252529	0.00857826	CD40LG/CD4/BTK	3
hsa04723	Retrograde endocannabinoid signaling	6/120	148/8637	0.016921	0.0274011	0.00930797	PTGS2/PRKCA/MAPK14/MAPK8/MAPK1/MAPK3	6
hsa04350	TGF-beta signaling pathway	5/120	108/8637	0.0170673	0.0274609	0.0093283	MAPK1/MAPK3/SP1/MYC/TNF	5
hsa00380	Tryptophan metabolism	3/120	42/8637	0.0202593	0.0323891	0.0110024	MAOA/CYP1A1/CAT	3
hsa04934	Cushing syndrome	6/120	155/8637	0.0207593	0.0329785	0.0112026	EGFR/CCND1/MAPK1/MAPK3/SP1/CREB1	6
hsa04514	Cell adhesion molecules	6/120	158/8637	0.0225721	0.0356327	0.0121042	ICAM1/SELE/VCAM1/CD40LG/CD4/CDH1	6
hsa04612	Antigen processing and presentation	4/120	78/8637	0.022988	0.0360625	0.0122502	HSP90AA1/CD4/CREB1/TNF	4
hsa05016	Huntington disease	9/120	306/8637	0.0263859	0.0411358	0.0139736	CASP3/CASP8/PPARG/MAPK8/PSMD3/SOD1/SP1/CREB1/TP53	9
hsa04530	Tight junction	6/120	170/8637	0.0308864	0.0478549	0.016256	JUN/MAPK8/CCND1/ERBB2/PCNA/PRKCE	6
hsa05012	Parkinson disease	8/120	266/8637	0.0316411	0.0487234	0.016551	CASP3/MAOA/MAPK8/PSMD3/SOD1/NFE2L2/DRD2/TP53	8
hsa00330	Arginine and proline metabolism	3/120	50/8637	0.0319451	0.0488916	0.0166082	NOS2/MAOA/NOS3	3
