# Supplementary material for: Exploration of the mechanism of Qi-Xian decoction in asthmatic mice using metabolomics combined with network pharmacology
Source: Front Mol Biosci. 2023 Dec 13;10:1263962. doi: 10.3389/fmolb.2023.1263962 (PMC10753777; doi:10.3389/fmolb.2023.1263962)
Supplement: Supplementary file 1 [file DataSheet1.ZIP › Supplementary+Table/4. Supplementary S4.xlsx]

## Sheet: Metabolite-Gene network summary
Metabolite	Symbol	Count
Palmitic acid	NOS2/PRSS1/TLR4/CCL2/IL6/NCOA2/CRP/CHRM3/EDNRA/CHRM1/ADRA1B/CREB1/PRKCE/CASP3/PPARG/BCL2/MAPK8	17
Menadione	SOD1/F7/MYC/F9/NFE2L2/MAPK8/IL1B/HMOX1/NQO1/G6PD/CAT	11
Glutathione	IL1B/CASP3/PPARG/BCL2/HMOX1/NQO1/G6PD/CAT/MPO/GSTM1/GSTP1/GSTA1/PTGS2/AKR1B1/ALOX5/TP53	16
Spermidine	CA2/IL2/CAT	3
N-Acetylaspartylglutamic acid	CASP3	1
ADP	TP53/PCNA/MAPK3/DRD2/KDR/PDGFB/FLT1/ADRA2A/PRKCD/CXCL10/OPRM1/CAV1/PIK3CG/NFKBIA/IL1A/PTGER3/BTK/PDGFRB/JUN/EGFR/CCND1/PARP1/ADRA2B/EGF/F3/CHUK/FGFR1/MAPK14/HSP90AA1/MAPK1/CD4/ERBB2/CHRM2/IL1B/CASP3/PRKCE/CREB1/ADRA1B/CHRM1/EDNRA/CHRM3	41
Parathion	CYP3A4/PON1/PCNA	3

## Sheet: Metabolite - gene - compound 
Metabolite	Symbol	MOL ID	MOL Name
Spermidine	CA2	MOL013287	Physovenine
Spermidine	CA2	MOL013281	6,8-Dihydroxy-7-methoxyxanthone
Spermidine	CAT	MOL006821	(-)-epigallocatechin-3-gallate
Spermidine	CA2	MOL004092	[(3aR,4R,7aR)-5-[(1S)-4-acetoxy-1-methyl-butyl]-6-methyl-3-methylene-2-oxo-3a,4,7,7a-tetrahydrobenzofuran-4-yl] acetate
Spermidine	CA2	MOL004090	3-[(3aS,4R,5R,8aR)-4-hydroxy-5,7-dimethyl-3-methylene-2-oxo-4,5,8,8a-tetrahydro-3aH-cyclohepta[b]furan-6-yl]propyl acetate
Spermidine	CA2	MOL004089	inulicin
Spermidine	CAT	MOL000492	(+)-catechin
Spermidine	IL2	MOL000098	quercetin
Spermidine	IL2	MOL000006	luteolin
Parathion	PCNA	MOL006821	(-)-epigallocatechin-3-gallate
Parathion	CYP3A4	MOL000422	kaempferol
Parathion	PON1	MOL000358	beta-sitosterol
Parathion	PON1	MOL000098	quercetin
Parathion	CYP3A4	MOL000098	quercetin
Parathion	PCNA	MOL000006	luteolin
Palmitic acid	NOS2	MOL013287	Physovenine
Palmitic acid	CHRM3	MOL013287	Physovenine
Palmitic acid	CHRM1	MOL013287	Physovenine
Palmitic acid	ADRA1B	MOL013287	Physovenine
Palmitic acid	IL6	MOL006821	(-)-epigallocatechin-3-gallate
Palmitic acid	NOS2	MOL006821	(-)-epigallocatechin-3-gallate
Palmitic acid	TLR4	MOL006821	(-)-epigallocatechin-3-gallate
Palmitic acid	MAPK8	MOL006821	(-)-epigallocatechin-3-gallate
Palmitic acid	PPARG	MOL006821	(-)-epigallocatechin-3-gallate
Palmitic acid	BCL2	MOL006821	(-)-epigallocatechin-3-gallate
Palmitic acid	CREB1	MOL006821	(-)-epigallocatechin-3-gallate
Palmitic acid	EDNRA	MOL006821	(-)-epigallocatechin-3-gallate
Palmitic acid	CASP3	MOL006821	(-)-epigallocatechin-3-gallate
Palmitic acid	ADRA1B	MOL004396	1,2-bis(4-hydroxy-3-methoxyphenyl)propan-1,3-diol
Palmitic acid	NOS2	MOL004391	8-(3-methylbut-2-enyl)-2-phenyl-chromone
Palmitic acid	PPARG	MOL004391	8-(3-methylbut-2-enyl)-2-phenyl-chromone
Palmitic acid	CHRM3	MOL004391	8-(3-methylbut-2-enyl)-2-phenyl-chromone
Palmitic acid	CHRM1	MOL004391	8-(3-methylbut-2-enyl)-2-phenyl-chromone
Palmitic acid	ADRA1B	MOL004391	8-(3-methylbut-2-enyl)-2-phenyl-chromone
Palmitic acid	NOS2	MOL004386	Yinyanghuo E
Palmitic acid	NOS2	MOL004384	Yinyanghuo C
Palmitic acid	CHRM3	MOL004380	C-Homoerythrinan, 1,6-didehydro-3,15,16-trimethoxy-, (3.beta.)-
Palmitic acid	CHRM1	MOL004380	C-Homoerythrinan, 1,6-didehydro-3,15,16-trimethoxy-, (3.beta.)-
Palmitic acid	ADRA1B	MOL004380	C-Homoerythrinan, 1,6-didehydro-3,15,16-trimethoxy-, (3.beta.)-
Palmitic acid	NOS2	MOL004373	Anhydroicaritin
Palmitic acid	PPARG	MOL004373	Anhydroicaritin
Palmitic acid	CHRM3	MOL004373	Anhydroicaritin
Palmitic acid	CHRM1	MOL004373	Anhydroicaritin
Palmitic acid	ADRA1B	MOL004373	Anhydroicaritin
Palmitic acid	NOS2	MOL004112	Patuletin
Palmitic acid	NOS2	MOL004093	Azaleatin
Palmitic acid	NOS2	MOL004083	Tamarixetin
Palmitic acid	PPARG	MOL003542	8-Isopentenyl-kaempferol
Palmitic acid	NOS2	MOL003398	Pratensein
Palmitic acid	PPARG	MOL003398	Pratensein
Palmitic acid	NOS2	MOL003044	Chryseriol
Palmitic acid	PPARG	MOL003044	Chryseriol
Palmitic acid	CHRM3	MOL002879	Diop
Palmitic acid	NOS2	MOL002135	Myricanone
Palmitic acid	PPARG	MOL002135	Myricanone
Palmitic acid	CHRM3	MOL000449	Stigmasterol
Palmitic acid	CHRM1	MOL000449	Stigmasterol
Palmitic acid	ADRA1B	MOL000449	Stigmasterol
Palmitic acid	NOS2	MOL000422	kaempferol
Palmitic acid	MAPK8	MOL000422	kaempferol
Palmitic acid	PPARG	MOL000422	kaempferol
Palmitic acid	BCL2	MOL000422	kaempferol
Palmitic acid	CHRM1	MOL000422	kaempferol
Palmitic acid	ADRA1B	MOL000422	kaempferol
Palmitic acid	CASP3	MOL000422	kaempferol
Palmitic acid	NOS2	MOL000417	Calycosin
Palmitic acid	PPARG	MOL000417	Calycosin
Palmitic acid	NOS2	MOL000392	formononetin
Palmitic acid	PPARG	MOL000392	formononetin
Palmitic acid	CHRM1	MOL000392	formononetin
Palmitic acid	NOS2	MOL000380	(6aR,11aR)-9,10-dimethoxy-6a,11a-dihydro-6H-benzofurano[3,2-c]chromen-3-ol
Palmitic acid	CHRM3	MOL000380	(6aR,11aR)-9,10-dimethoxy-6a,11a-dihydro-6H-benzofurano[3,2-c]chromen-3-ol
Palmitic acid	CHRM1	MOL000380	(6aR,11aR)-9,10-dimethoxy-6a,11a-dihydro-6H-benzofurano[3,2-c]chromen-3-ol
Palmitic acid	ADRA1B	MOL000380	(6aR,11aR)-9,10-dimethoxy-6a,11a-dihydro-6H-benzofurano[3,2-c]chromen-3-ol
Palmitic acid	NOS2	MOL000378	7-O-methylisomucronulatol
Palmitic acid	PPARG	MOL000378	7-O-methylisomucronulatol
Palmitic acid	CHRM3	MOL000378	7-O-methylisomucronulatol
Palmitic acid	CHRM1	MOL000378	7-O-methylisomucronulatol
Palmitic acid	ADRA1B	MOL000378	7-O-methylisomucronulatol
Palmitic acid	NOS2	MOL000371	3,9-di-O-methylnissolin
Palmitic acid	CHRM3	MOL000371	3,9-di-O-methylnissolin
Palmitic acid	CHRM1	MOL000371	3,9-di-O-methylnissolin
Palmitic acid	ADRA1B	MOL000371	3,9-di-O-methylnissolin
Palmitic acid	BCL2	MOL000358	beta-sitosterol
Palmitic acid	CHRM3	MOL000358	beta-sitosterol
Palmitic acid	CHRM1	MOL000358	beta-sitosterol
Palmitic acid	ADRA1B	MOL000358	beta-sitosterol
Palmitic acid	CASP3	MOL000358	beta-sitosterol
Palmitic acid	NOS2	MOL000354	isorhamnetin
Palmitic acid	PPARG	MOL000354	isorhamnetin
Palmitic acid	CHRM3	MOL000296	hederagenin
Palmitic acid	CHRM1	MOL000296	hederagenin
Palmitic acid	ADRA1B	MOL000296	hederagenin
Palmitic acid	NOS2	MOL000239	Jaranol
Palmitic acid	IL6	MOL000098	quercetin
Palmitic acid	CRP	MOL000098	quercetin
Palmitic acid	CCL2	MOL000098	quercetin
Palmitic acid	PPARG	MOL000098	quercetin
Palmitic acid	BCL2	MOL000098	quercetin
Palmitic acid	CASP3	MOL000098	quercetin
Palmitic acid	IL6	MOL000006	luteolin
Palmitic acid	PPARG	MOL000006	luteolin
Palmitic acid	CASP3	MOL000006	luteolin
Palmitic acid	PRSS1	MOL004368	Hyperin
Palmitic acid	NCOA2	MOL004368	Hyperin
Palmitic acid	PRKCE	MOL000472	Emodin
N-Acetylaspartylglutamic acid	IL1β	MOL000098	quercetin
Menadione	PPARG	MOL006821	(-)-epigallocatechin-3-gallate
Menadione	SOD1	MOL006821	(-)-epigallocatechin-3-gallate
Menadione	G6PD	MOL006821	(-)-epigallocatechin-3-gallate
Menadione	CAT	MOL006821	(-)-epigallocatechin-3-gallate
Menadione	PPARG	MOL004391	8-(3-methylbut-2-enyl)-2-phenyl-chromone
Menadione	PPARG	MOL004373	Anhydroicaritin
Menadione	PPARG	MOL003542	8-Isopentenyl-kaempferol
Menadione	PPARG	MOL003398	Pratensein
Menadione	PPARG	MOL003044	Chryseriol
Menadione	PPARG	MOL002135	Myricanone
Menadione	CAT	MOL000492	(+)-catechin
Menadione	MAPK8	MOL000422	kaempferol
Menadione	PPARG	MOL000422	kaempferol
Menadione	HMOX1	MOL000422	kaempferol
Menadione	PPARG	MOL000417	Calycosin
Menadione	PPARG	MOL000392	formononetin
Menadione	PPARG	MOL000378	7-O-methylisomucronulatol
Menadione	PPARG	MOL000354	isorhamnetin
Menadione	PPARG	MOL000098	quercetin
Menadione	SOD1	MOL000098	quercetin
Menadione	NFE2L2	MOL000098	quercetin
Menadione	HMOX1	MOL000098	quercetin
Menadione	NQO1	MOL000098	quercetin
Menadione	IL1β	MOL000098	quercetin
Menadione	PPARG	MOL000006	luteolin
Menadione	HMOX1	MOL000006	luteolin
Menadione	F7	MOL000472	Emodin
Menadione	F9	MOL000472	Emodin
Menadione	MYC	MOL000472	Emodin
Glutathione	PTGS2	MOL013287	Physovenine
Glutathione	PTGS2	MOL013281	6,8-Dihydroxy-7-methoxyxanthone
Glutathione	PTGS2	MOL012583	(2R,3R,4S)-2-(3,4-dihydroxyphenyl)-4-(2,4,6-trihydroxyphenyl)chroman-3,5,7-triol
Glutathione	PTGS2	MOL012579	(4R,8R,9R)-4,8-bis(3,4-dihydroxyphenyl)-5,9-dihydroxy-4,8,9,10-tetrahydro-3H-pyrano[6,5-h]chromen-2-one
Glutathione	PTGS2	MOL012578	Cinchonain 1a
Glutathione	PTGS2	MOL009562	Ohioensin-A
Glutathione	PTGS2	MOL009537	americanin A
Glutathione	PTGS2	MOL009519	(2R,3S)-(+)-3',5-Dihydroxy-4 ,7-dimethoxydihydroflavonol
Glutathione	PTGS2	MOL009513	2-hydroxy-1,8-dimethoxy-7-methoxymethylanthracenequinone
Glutathione	PTGS2	MOL009504	1-hydroxy-6-hydroxymethylanthracenequinone
Glutathione	PTGS2	MOL009500	1,6-dihydroxy-5-methoxy-2-(methoxymethyl)-9,10-anthraquinone
Glutathione	PTGS2	MOL009496	1,5,7-trihydroxy-6-methoxy-2-methoxymethylanthracenequinone
Glutathione	PTGS2	MOL009495	2-hydroxy-1,5-dimethoxy-6-(methoxymethyl)-9,10-anthraquinone
Glutathione	CASP3	MOL006821	(-)-epigallocatechin-3-gallate
Glutathione	BCL2	MOL006821	(-)-epigallocatechin-3-gallate
Glutathione	G6PD	MOL006821	(-)-epigallocatechin-3-gallate
Glutathione	CAT	MOL006821	(-)-epigallocatechin-3-gallate
Glutathione	PTGS2	MOL006821	(-)-epigallocatechin-3-gallate
Glutathione	PTGS2	MOL006147	Alizarin-2-methylether
Glutathione	PTGS2	MOL004427	Icariside A7
Glutathione	PTGS2	MOL004396	1,2-bis(4-hydroxy-3-methoxyphenyl)propan-1,3-diol
Glutathione	PTGS2	MOL004391	8-(3-methylbut-2-enyl)-2-phenyl-chromone
Glutathione	PTGS2	MOL004388	6-hydroxy-11,12-dimethoxy-2,2-dimethyl-1,8-dioxo-2,3,4,8-tetrahydro-1H-isochromeno[3,4-h]isoquinolin-2-ium
Glutathione	PTGS2	MOL004386	Yinyanghuo E
Glutathione	PTGS2	MOL004384	Yinyanghuo C
Glutathione	PTGS2	MOL004382	Yinyanghuo A
Glutathione	PTGS2	MOL004380	C-Homoerythrinan, 1,6-didehydro-3,15,16-trimethoxy-, (3.beta.)-
Glutathione	PTGS2	MOL004373	Anhydroicaritin
Glutathione	PTGS2	MOL004367	olivil
Glutathione	PTGS2	MOL004112	Patuletin
Glutathione	PTGS2	MOL004101	Melilotoside
Glutathione	PTGS2	MOL004094	Britanin
Glutathione	PTGS2	MOL004093	Azaleatin
Glutathione	PTGS2	MOL004092	[(3aR,4R,7aR)-5-[(1S)-4-acetoxy-1-methyl-butyl]-6-methyl-3-methylene-2-oxo-3a,4,7,7a-tetrahydrobenzofuran-4-yl] acetate
Glutathione	PTGS2	MOL004090	3-[(3aS,4R,5R,8aR)-4-hydroxy-5,7-dimethyl-3-methylene-2-oxo-4,5,8,8a-tetrahydro-3aH-cyclohepta[b]furan-6-yl]propyl acetate
Glutathione	PTGS2	MOL004089	inulicin
Glutathione	PTGS2	MOL004083	Tamarixetin
Glutathione	PTGS2	MOL003542	8-Isopentenyl-kaempferol
Glutathione	PTGS2	MOL003398	Pratensein
Glutathione	PTGS2	MOL003044	Chryseriol
Glutathione	AKR1B1	MOL002268	rhein
Glutathione	PTGS2	MOL002268	rhein
Glutathione	PTGS2	MOL002157	wallichilide
Glutathione	PTGS2	MOL002140	Perlolyrine
Glutathione	PTGS2	MOL002135	Myricanone
Glutathione	PTGS2	MOL001792	DFV
Glutathione	PTGS2	MOL001645	Linoleyl acetate
Glutathione	PTGS2	MOL001494	Mandenol
Glutathione	GSTP1	MOL001002	ellagic acid
Glutathione	CAT	MOL000492	(+)-catechin
Glutathione	PTGS2	MOL000492	(+)-catechin
Glutathione	AKR1B1	MOL000449	Stigmasterol
Glutathione	PTGS2	MOL000449	Stigmasterol
Glutathione	PTGS2	MOL000442	1,7-Dihydroxy-3,9-dimethoxy pterocarpene
Glutathione	CASP3	MOL000422	kaempferol
Glutathione	BCL2	MOL000422	kaempferol
Glutathione	HMOX1	MOL000422	kaempferol
Glutathione	GSTP1	MOL000422	kaempferol
Glutathione	PTGS2	MOL000422	kaempferol
Glutathione	ALOX5	MOL000422	kaempferol
Glutathione	GSTM1	MOL000422	kaempferol
Glutathione	PTGS2	MOL000417	Calycosin
Glutathione	PTGS2	MOL000392	formononetin
Glutathione	PTGS2	MOL000387	Bifendate
Glutathione	PTGS2	MOL000380	(6aR,11aR)-9,10-dimethoxy-6a,11a-dihydro-6H-benzofurano[3,2-c]chromen-3-ol
Glutathione	PTGS2	MOL000379	9,10-dimethoxypterocarpan-3-O-尾-D-glucoside
Glutathione	PTGS2	MOL000378	7-O-methylisomucronulatol
Glutathione	PTGS2	MOL000371	3,9-di-O-methylnissolin
Glutathione	CASP3	MOL000358	beta-sitosterol
Glutathione	BCL2	MOL000358	beta-sitosterol
Glutathione	PTGS2	MOL000358	beta-sitosterol
Glutathione	AKR1B1	MOL000354	isorhamnetin
Glutathione	PTGS2	MOL000354	isorhamnetin
Glutathione	PTGS2	MOL000296	hederagenin
Glutathione	PTGS2	MOL000239	Jaranol
Glutathione	CASP3	MOL000098	quercetin
Glutathione	IL1β	MOL000098	quercetin
Glutathione	BCL2	MOL000098	quercetin
Glutathione	HMOX1	MOL000098	quercetin
Glutathione	NQO1	MOL000098	quercetin
Glutathione	AKR1B1	MOL000098	quercetin
Glutathione	GSTP1	MOL000098	quercetin
Glutathione	MPO	MOL000098	quercetin
Glutathione	PTGS2	MOL000098	quercetin
Glutathione	ALOX5	MOL000098	quercetin
Glutathione	GSTM1	MOL000098	quercetin
Glutathione	CASP3	MOL000006	luteolin
Glutathione	HMOX1	MOL000006	luteolin
Glutathione	GSTP1	MOL000006	luteolin
Glutathione	PTGS2	MOL000006	luteolin
Glutathione	TP53	MOL000472	Emodin
ADP	OPRM1	MOL013288	Picralinal
ADP	CHRM3	MOL013287	Physovenine
ADP	CHRM1	MOL013287	Physovenine
ADP	ADRA1B	MOL013287	Physovenine
ADP	OPRM1	MOL013287	Physovenine
ADP	CHRM2	MOL013287	Physovenine
ADP	HSP90AA1	MOL013287	Physovenine
ADP	ADRA2B	MOL013287	Physovenine
ADP	HSP90AA1	MOL013281	6,8-Dihydroxy-7-methoxyxanthone
ADP	MAPK14	MOL013281	6,8-Dihydroxy-7-methoxyxanthone
ADP	OPRM1	MOL012588	7-[[(1S,4aS,6R,8aR)-6-hydroxy-5,5,8a-trimethyl-2-methylene-decalin-1-yl]methoxy]coumarin
ADP	KDR	MOL012579	(4R,8R,9R)-4,8-bis(3,4-dihydroxyphenyl)-5,9-dihydroxy-4,8,9,10-tetrahydro-3H-pyrano[6,5-h]chromen-2-one
ADP	HSP90AA1	MOL009537	americanin A
ADP	HSP90AA1	MOL009519	(2R,3S)-(+)-3',5-Dihydroxy-4 ,7-dimethoxydihydroflavonol
ADP	HSP90AA1	MOL009513	2-hydroxy-1,8-dimethoxy-7-methoxymethylanthracenequinone
ADP	HSP90AA1	MOL009504	1-hydroxy-6-hydroxymethylanthracenequinone
ADP	HSP90AA1	MOL009500	1,6-dihydroxy-5-methoxy-2-(methoxymethyl)-9,10-anthraquinone
ADP	HSP90AA1	MOL009496	1,5,7-trihydroxy-6-methoxy-2-methoxymethylanthracenequinone
ADP	HSP90AA1	MOL009495	2-hydroxy-1,5-dimethoxy-6-(methoxymethyl)-9,10-anthraquinone
ADP	CREB1	MOL006821	(-)-epigallocatechin-3-gallate
ADP	EDNRA	MOL006821	(-)-epigallocatechin-3-gallate
ADP	CASP3	MOL006821	(-)-epigallocatechin-3-gallate
ADP	MAPK1	MOL006821	(-)-epigallocatechin-3-gallate
ADP	PDGFRB	MOL006821	(-)-epigallocatechin-3-gallate
ADP	EGF	MOL006821	(-)-epigallocatechin-3-gallate
ADP	PDGFB	MOL006821	(-)-epigallocatechin-3-gallate
ADP	MAPK3	MOL006821	(-)-epigallocatechin-3-gallate
ADP	FGFR1	MOL006821	(-)-epigallocatechin-3-gallate
ADP	NFKBIA	MOL006821	(-)-epigallocatechin-3-gallate
ADP	CCND1	MOL006821	(-)-epigallocatechin-3-gallate
ADP	CD4	MOL006821	(-)-epigallocatechin-3-gallate
ADP	EGFR	MOL006821	(-)-epigallocatechin-3-gallate
ADP	JUN	MOL006821	(-)-epigallocatechin-3-gallate
ADP	ERBB2	MOL006821	(-)-epigallocatechin-3-gallate
ADP	CAV1	MOL006821	(-)-epigallocatechin-3-gallate
ADP	FLT1	MOL006821	(-)-epigallocatechin-3-gallate
ADP	KDR	MOL006821	(-)-epigallocatechin-3-gallate
ADP	PCNA	MOL006821	(-)-epigallocatechin-3-gallate
ADP	HSP90AA1	MOL006147	Alizarin-2-methylether
ADP	ADRA1B	MOL004396	1,2-bis(4-hydroxy-3-methoxyphenyl)propan-1,3-diol
ADP	HSP90AA1	MOL004396	1,2-bis(4-hydroxy-3-methoxyphenyl)propan-1,3-diol
ADP	CHRM3	MOL004391	8-(3-methylbut-2-enyl)-2-phenyl-chromone
ADP	CHRM1	MOL004391	8-(3-methylbut-2-enyl)-2-phenyl-chromone
ADP	ADRA1B	MOL004391	8-(3-methylbut-2-enyl)-2-phenyl-chromone
ADP	HSP90AA1	MOL004391	8-(3-methylbut-2-enyl)-2-phenyl-chromone
ADP	MAPK14	MOL004391	8-(3-methylbut-2-enyl)-2-phenyl-chromone
ADP	HSP90AA1	MOL004388	6-hydroxy-11,12-dimethoxy-2,2-dimethyl-1,8-dioxo-2,3,4,8-tetrahydro-1H-isochromeno[3,4-h]isoquinolin-2-ium
ADP	CHRM3	MOL004380	C-Homoerythrinan, 1,6-didehydro-3,15,16-trimethoxy-, (3.beta.)-
ADP	CHRM1	MOL004380	C-Homoerythrinan, 1,6-didehydro-3,15,16-trimethoxy-, (3.beta.)-
ADP	ADRA1B	MOL004380	C-Homoerythrinan, 1,6-didehydro-3,15,16-trimethoxy-, (3.beta.)-
ADP	OPRM1	MOL004380	C-Homoerythrinan, 1,6-didehydro-3,15,16-trimethoxy-, (3.beta.)-
ADP	CHRM2	MOL004380	C-Homoerythrinan, 1,6-didehydro-3,15,16-trimethoxy-, (3.beta.)-
ADP	ADRA2B	MOL004380	C-Homoerythrinan, 1,6-didehydro-3,15,16-trimethoxy-, (3.beta.)-
ADP	ADRA2A	MOL004380	C-Homoerythrinan, 1,6-didehydro-3,15,16-trimethoxy-, (3.beta.)-
ADP	DRD2	MOL004380	C-Homoerythrinan, 1,6-didehydro-3,15,16-trimethoxy-, (3.beta.)-
ADP	CHRM3	MOL004373	Anhydroicaritin
ADP	CHRM1	MOL004373	Anhydroicaritin
ADP	ADRA1B	MOL004373	Anhydroicaritin
ADP	HSP90AA1	MOL004373	Anhydroicaritin
ADP	MAPK14	MOL004373	Anhydroicaritin
ADP	KDR	MOL004373	Anhydroicaritin
ADP	HSP90AA1	MOL004367	olivil
ADP	HSP90AA1	MOL004112	Patuletin
ADP	HSP90AA1	MOL004101	Melilotoside
ADP	HSP90AA1	MOL004093	Azaleatin
ADP	HSP90AA1	MOL004083	Tamarixetin
ADP	MAPK14	MOL004083	Tamarixetin
ADP	HSP90AA1	MOL003542	8-Isopentenyl-kaempferol
ADP	MAPK14	MOL003542	8-Isopentenyl-kaempferol
ADP	KDR	MOL003542	8-Isopentenyl-kaempferol
ADP	HSP90AA1	MOL003398	Pratensein
ADP	MAPK14	MOL003398	Pratensein
ADP	HSP90AA1	MOL003044	Chryseriol
ADP	MAPK14	MOL003044	Chryseriol
ADP	CHRM3	MOL002879	Diop
ADP	HSP90AA1	MOL002268	rhein
ADP	JUN	MOL002268	rhein
ADP	HSP90AA1	MOL002135	Myricanone
ADP	MAPK14	MOL002135	Myricanone
ADP	KDR	MOL002135	Myricanone
ADP	HSP90AA1	MOL001792	DFV
ADP	HSP90AA1	MOL001002	ellagic acid
ADP	NFKBIA	MOL001002	ellagic acid
ADP	HSP90AA1	MOL000492	(+)-catechin
ADP	CHRM3	MOL000449	Stigmasterol
ADP	CHRM1	MOL000449	Stigmasterol
ADP	ADRA1B	MOL000449	Stigmasterol
ADP	CHRM2	MOL000449	Stigmasterol
ADP	ADRA2A	MOL000449	Stigmasterol
ADP	HSP90AA1	MOL000442	1,7-Dihydroxy-3,9-dimethoxy pterocarpene
ADP	CHRM1	MOL000422	kaempferol
ADP	ADRA1B	MOL000422	kaempferol
ADP	CASP3	MOL000422	kaempferol
ADP	CHRM2	MOL000422	kaempferol
ADP	HSP90AA1	MOL000422	kaempferol
ADP	JUN	MOL000422	kaempferol
ADP	HSP90AA1	MOL000417	Calycosin
ADP	MAPK14	MOL000417	Calycosin
ADP	CHRM1	MOL000392	formononetin
ADP	HSP90AA1	MOL000392	formononetin
ADP	JUN	MOL000392	formononetin
ADP	MAPK14	MOL000392	formononetin
ADP	HSP90AA1	MOL000387	Bifendate
ADP	KDR	MOL000387	Bifendate
ADP	CHRM3	MOL000380	(6aR,11aR)-9,10-dimethoxy-6a,11a-dihydro-6H-benzofurano[3,2-c]chromen-3-ol
ADP	CHRM1	MOL000380	(6aR,11aR)-9,10-dimethoxy-6a,11a-dihydro-6H-benzofurano[3,2-c]chromen-3-ol
ADP	ADRA1B	MOL000380	(6aR,11aR)-9,10-dimethoxy-6a,11a-dihydro-6H-benzofurano[3,2-c]chromen-3-ol
ADP	HSP90AA1	MOL000380	(6aR,11aR)-9,10-dimethoxy-6a,11a-dihydro-6H-benzofurano[3,2-c]chromen-3-ol
ADP	CHRM3	MOL000378	7-O-methylisomucronulatol
ADP	CHRM1	MOL000378	7-O-methylisomucronulatol
ADP	ADRA1B	MOL000378	7-O-methylisomucronulatol
ADP	CHRM2	MOL000378	7-O-methylisomucronulatol
ADP	HSP90AA1	MOL000378	7-O-methylisomucronulatol
ADP	MAPK14	MOL000378	7-O-methylisomucronulatol
ADP	CHRM3	MOL000371	3,9-di-O-methylnissolin
ADP	CHRM1	MOL000371	3,9-di-O-methylnissolin
ADP	ADRA1B	MOL000371	3,9-di-O-methylnissolin
ADP	OPRM1	MOL000371	3,9-di-O-methylnissolin
ADP	CHRM3	MOL000358	beta-sitosterol
ADP	CHRM1	MOL000358	beta-sitosterol
ADP	ADRA1B	MOL000358	beta-sitosterol
ADP	CASP3	MOL000358	beta-sitosterol
ADP	OPRM1	MOL000358	beta-sitosterol
ADP	CHRM2	MOL000358	beta-sitosterol
ADP	HSP90AA1	MOL000358	beta-sitosterol
ADP	JUN	MOL000358	beta-sitosterol
ADP	HSP90AA1	MOL000354	isorhamnetin
ADP	MAPK14	MOL000354	isorhamnetin
ADP	CHRM3	MOL000296	hederagenin
ADP	CHRM1	MOL000296	hederagenin
ADP	ADRA1B	MOL000296	hederagenin
ADP	CHRM2	MOL000296	hederagenin
ADP	HSP90AA1	MOL000239	Jaranol
ADP	CASP3	MOL000098	quercetin
ADP	IL1β	MOL000098	quercetin
ADP	MAPK1	MOL000098	quercetin
ADP	EGF	MOL000098	quercetin
ADP	HSP90AA1	MOL000098	quercetin
ADP	NFKBIA	MOL000098	quercetin
ADP	F3	MOL000098	quercetin
ADP	IL1A	MOL000098	quercetin
ADP	CCND1	MOL000098	quercetin
ADP	EGFR	MOL000098	quercetin
ADP	PARP1	MOL000098	quercetin
ADP	JUN	MOL000098	quercetin
ADP	PTGER3	MOL000098	quercetin
ADP	ERBB2	MOL000098	quercetin
ADP	CAV1	MOL000098	quercetin
ADP	CXCL10	MOL000098	quercetin
ADP	CHUK	MOL000098	quercetin
ADP	CASP3	MOL000006	luteolin
ADP	MAPK1	MOL000006	luteolin
ADP	HSP90AA1	MOL000006	luteolin
ADP	NFKBIA	MOL000006	luteolin
ADP	CCND1	MOL000006	luteolin
ADP	EGFR	MOL000006	luteolin
ADP	JUN	MOL000006	luteolin
ADP	ERBB2	MOL000006	luteolin
ADP	PCNA	MOL000006	luteolin
ADP	PIK3CG	MOL004368	Hyperin
ADP	PIK3CG	MOL000472	Emodin
ADP	TP53	MOL000472	Emodin
ADP	PRKCE	MOL000472	Emodin
ADP	PRKCD	MOL000472	Emodin
